# Supplementary material for: Rietveld refinement of AgCa10(PO4)7 from X-ray powder data
Source: Acta Crystallogr Sect E Struct Rep Online. 2013 Apr 5;69(Pt 5):i23. doi: 10.1107/S1600536813007848 (PMC3647781; doi:10.1107/S1600536813007848)
Supplement: Supplementary file 1 [file e-69-00i23-sup1.cif]

##############################################################################
#                                                                            #
# This CIF contains the data in a paper accepted for publication in          #
# Acta Crystallographica Section E. It conforms to the requirements of       #
# Notes for Authors for Acta Crystallographica Section E, and has been       #
# peer reviewed under the auspices of the IUCr Commission on Journals.       #
#                                                                            #
# Full details of the Crystallographic Information File format               #
# are given in the paper "The Crystallographic Information File (CIF):       #
# a New Standard Archive File for Crystallography" by S. R. Hall, F. H.      #
# Allen and I. D. Brown [Acta Cryst. (1991), A47, 655-685].                  #
#                                                                            #
# The current version of the core CIF dictionary is obtainable from          #
# ftp://ftp.iucr.org/pub/cif_core.dic.                                       #
#                                                                            #
# Software is freely available for graphical display of the structure(s)     #
# in this CIF. For information consult the CIF software page                 #
# http://www.iucr.org/resources/cif/software.                                #
#                                                                            #
# This file may be used for bona fide research purposes within the           #
# scientific community so long as proper attribution is given to the journal # 
# article from which it was obtained.                                        #
#                                                                            #
##############################################################################
data_global
_journal_data_validation_number     ?
_journal_date_recd_electronic     2013-02-14
_journal_date_accepted     2013-03-21
_journal_name_full     'Acta Crystallographica, Section E'
_journal_year     2013
_journal_volume     69
_journal_issue      5
_journal_page_first     i23
_journal_page_last     i23
_journal_paper_category     QI
_journal_paper_doi     10.1107/S1600536813007848
_journal_coeditor_code     WM2726
_publ_contact_author_name     'Strutynska, Nataliya Yu.'
_publ_contact_author_address
;
Department of Inorganic Chemistry
Taras Shevchenko National University
64/13 Volodymyrska str.
01601 Kyiv, Ukraine
;
_publ_contact_author_email     Strutynska_N@bigmir.net
_publ_contact_author_fax     ?
_publ_contact_author_phone     '+38(044)2393288'
_publ_section_title
;
Rietveld refinement of AgCa~10~(PO~4~)~7~ from X-ray powder data
;
loop_
    _publ_author_name
    _publ_author_address
    'Strutynska, Nataliya Yu.'
;
Department of Inorganic Chemistry
Taras Shevchenko National University
64/13 Volodymyrska str.
01601 Kyiv, Ukraine
;
    'Zatovsky, Igor V.'
;
Department of Inorganic Chemistry
Taras Shevchenko National University
64/13 Volodymyrska str.
01601 Kyiv, Ukraine
;
    'Ogorodnyk, Ivan V.'
;
Department of Inorganic Chemistry
Taras Shevchenko National University
64/13 Volodymyrska str.
01601 Kyiv, Ukraine
;
    'Slobodyanik, Nikolay S.'
;
Department of Inorganic Chemistry
Taras Shevchenko National University
64/13 Volodymyrska str.
01601 Kyiv, Ukraine
;
data_I
_pd_block_diffractogram_id     ?
_chemical_name_systematic
;
Silver(I) decacalcium heptakis(orthophosphate)
;
_chemical_name_common     ?
_chemical_formula_moiety     ?
_chemical_formula_sum     'Ag Ca10 O28 P7'
_chemical_formula_structural     'Ag Ca10 (P O4)7'
_chemical_formula_analytical     ?
_chemical_formula_iupac     'Ag Ca10 (P O4)7'
_chemical_formula_weight     1173.46
_chemical_melting_point     ?
_symmetry_cell_setting     trigonal
_symmetry_space_group_name_H-M     'R 3 c'
_symmetry_space_group_name_Hall     'R 3 -2"c'
loop_
    _symmetry_equiv_pos_site_id
    _symmetry_equiv_pos_as_xyz
    1 x,y,z
    2 -y,x-y,z
    3 -x+y,-x,z
    4 -y,-x,1/2+z
    5 x,x-y,1/2+z
    6 -x+y,y,1/2+z
    7 1/3+x,2/3+y,2/3+z
    8 1/3-y,2/3+x-y,2/3+z
    9 1/3-x+y,2/3-x,2/3+z
    10 1/3-y,2/3-x,1/6+z
    11 1/3+x,2/3+x-y,1/6+z
    12 1/3-x+y,2/3+y,1/6+z
    13 2/3+x,1/3+y,1/3+z
    14 2/3-y,1/3+x-y,1/3+z
    15 2/3-x+y,1/3-x,1/3+z
    16 2/3-y,1/3-x,5/6+z
    17 2/3+x,1/3+x-y,5/6+z
    18 2/3-x+y,1/3+y,5/6+z
_cell_length_a     10.43723(5)
_cell_length_b     10.43723(5)
_cell_length_c     37.3379(7)
_cell_angle_alpha     90
_cell_angle_beta     90
_cell_angle_gamma     120
_cell_volume     3522.50(7)
_cell_formula_units_Z     6
_cell_measurement_temperature     293(2)
_cell_special_details     ?
_exptl_crystal_density_diffrn     3.319
_exptl_crystal_density_method     'not measured'
_pd_char_colour     'white'
_pd_char_particle_morphology     'isometric'
_exptl_absorpt_coefficient_mu     31.831
_exptl_absorpt_correction_type     ?
_exptl_absorpt_process_details     ?
_exptl_absorpt_correction_T_min     ?
_exptl_absorpt_correction_T_max     ?
_exptl_special_details     ?
_diffrn_ambient_temperature     293(2)
_diffrn_radiation_type     'Cu K\a'
_diffrn_radiation_wavelength     1.541874
_diffrn_radiation_monochromator     'graphite'
_diffrn_measurement_device_type     'Shimadzu LabX XRD-6000'
_pd_instr_dist_src/spec     ?
_pd_instr_dist_spec/detc     ?
_pd_instr_location     ?
_pd_meas_2theta_fixed     ?
_pd_meas_2theta_range_min     9.00000
_pd_meas_2theta_range_max     100.00000
_pd_meas_2theta_range_inc     0.02
_pd_meas_number_of_points     4551
_pd_meas_scan_method     step
_pd_meas_special_details     ?
_refine_special_details     ?
_refine_ls_matrix_type     ?
_refine_ls_R_factor_all     0.038
_refine_ls_goodness_of_fit_all     2.97
_refine_ls_restrained_S_all     2.97
_refine_ls_number_parameters     150
_refine_ls_number_restraints     3
_refine_ls_number_constraints     3
_refine_ls_hydrogen_treatment     undef
_refine_ls_weighting_scheme     calc
_refine_ls_weighting_details     'Standard least squares refinement'
_refine_ls_shift/su_max     0.001
_refine_ls_shift/su_mean     ?
_refine_ls_extinction_method     none
_refine_ls_extinction_coef     0
loop_
    _atom_type_symbol
    _atom_type_scat_Cromer_Mann_a1
    _atom_type_scat_Cromer_Mann_a2
    _atom_type_scat_Cromer_Mann_a3
    _atom_type_scat_Cromer_Mann_a4
    _atom_type_scat_Cromer_Mann_b1
    _atom_type_scat_Cromer_Mann_b2
    _atom_type_scat_Cromer_Mann_b3
    _atom_type_scat_Cromer_Mann_b4
    _atom_type_scat_Cromer_Mann_c
    _atom_type_scat_dispersion_real
    _atom_type_scat_dispersion_imag
    _atom_type_scat_source
    ca 8.62660 7.38730 1.58990 1.02110 10.44210 0.65990 85.74840 178.43700
                                                                         1.37510
                                                                         0.34100
                                                                         1.28600
 International_Tables_for_Crystallography_Vol.C(1991)_Tables_6.1.1.4_and_6.1.1.5
    ag 19.28080 16.68850 4.80450 1.04630 0.64460 7.47260 24.66050 99.81560
                                                                         5.17900
                                                                        -0.06000
                                                                         4.28200
 International_Tables_for_Crystallography_Vol.C(1991)_Tables_6.1.1.4_and_6.1.1.5
    p 6.43450 4.17910 1.78000 1.49080 1.90670 27.15700 0.52600 68.16450 1.11490
                                                                         0.28300
                                                                         0.43400
 International_Tables_for_Crystallography_Vol.C(1991)_Tables_6.1.1.4_and_6.1.1.5
    o 3.04850 2.28680 1.54630 0.86700 13.27710 5.70110 0.32390 32.90890 0.25080
                                                                         0.04700
                                                                         0.03200
 International_Tables_for_Crystallography_Vol.C(1991)_Tables_6.1.1.4_and_6.1.1.5
_computing_data_collection     '<i>PCXRD</i> (Shimadzu, 2006)'
_computing_cell_refinement     '<i>Dicvol</i> (Boultif & Lou\"er, 2004)'
_computing_data_reduction     '<i>FULLPROF</i> (Rodriguez-Carvajal, 2006)'
_computing_structure_solution     '<i>FULLPROF</i> (Rodriguez-Carvajal, 2006)'
_computing_structure_refinement     '<i>FULLPROF</i> (Rodriguez-Carvajal, 2006)'
_computing_molecular_graphics     'DIAMOND (Brandenburg, 1999)'
_computing_publication_material
;
PLATON (Spek, 2009) and enCIFer (Allen <i>et al.</i>, 2004)
;
_pd_calibration_special_details     ?
_pd_prep_cool_rate     ?
_pd_prep_pressure     101.3
_pd_prep_temperature     293(2)
_pd_proc_2theta_range_min     9.0451
_pd_proc_2theta_range_max     100.0451
_pd_proc_2theta_range_inc     0.020006
_pd_proc_info_data_reduction     ?
_pd_proc_info_excluded_regions     ?
_pd_proc_ls_background_function
;
Linear Interpolation between a set background points with refinable heights
;
_pd_proc_ls_pref_orient_corr
;
March-Dollase Numeric Multiaxial Function
;
_pd_proc_ls_prof_R_factor     0.094
_pd_proc_ls_prof_wR_factor     0.125
_pd_proc_ls_prof_wR_expected     0.042
_pd_proc_ls_profile_function
;
Pearson VII
;
_pd_proc_ls_special_details     ?
_pd_proc_wavelength     1.540560
_pd_spec_mount_mode     reflection
_pd_spec_mounting     'glass container'
_pd_spec_shape     flat_sheet
_pd_spec_size_axial     25
_pd_spec_size_equat     25
_pd_spec_size_thick     1
loop_
    _atom_site_type_symbol
    _atom_site_label
    _atom_site_fract_x
    _atom_site_fract_y
    _atom_site_fract_z
    _atom_site_U_iso_or_equiv
    _atom_site_adp_type
    _atom_site_occupancy
    Ag Ag1 0.00000 0.00000 0.1780(8) 0.042(2) Uiso 1.00000
    Ca Ca1 0.33333 0.66667 0.1632(9) 0.002(2) Uiso 1.00000
    Ca Ca2 0.4650(10) 0.5260(11) 0.0955(8) 0.0044(14) Uiso 1.00000
    Ca Ca3 0.2864(7) 0.1558(12) 0.0625(8) 0.004(2) Uiso 1.00000
    Ca Ca4 0.3992(5) 0.1876(9) 0.1565(8) 0.0044(14) Uiso 1.00000
    P P1 0.66667 0.33333 0.0976(8) 0.002(4) Uiso 1.00000
    P P2 0.1577(14) 0.3495(13) 0.0288(8) 0.009(3) Uiso 1.00000
    P P3 0.1366(11) 0.3111(7) 0.1306(8) 0.003(3) Uiso 1.00000
    O O1 0.66667 0.33333 0.1387(11) 0.006(11) Uiso 1.00000
    O O2 0.5229(16) 0.325(2) 0.0860(9) 0.006(6) Uiso 1.00000
    O O3 0.082(3) 0.1873(15) 0.0421(9) 0.005(3) Uiso 1.00000
    O O4 0.051(2) 0.394(3) 0.0420(10) 0.005(3) Uiso 1.00000
    O O5 0.173(2) 0.3689(18) -0.0111(9) 0.005(3) Uiso 1.00000
    O O6 0.316(2) 0.440(2) 0.0462(10) 0.005(3) Uiso 1.00000
    O O7 -0.0093(19) 0.267(3) 0.1100(9) 0.006(4) Uiso 1.00000
    O O8 0.241(3) 0.4824(13) 0.1261(9) 0.006(4) Uiso 1.00000
    O O9 0.221(2) 0.243(3) 0.1161(10) 0.006(4) Uiso 1.00000
    O O10 0.0887(18) 0.267(2)   0.1700(10) 0.006(4) Uiso 1.00000
loop_
    _atom_site_aniso_label
    _atom_site_aniso_U_11
    _atom_site_aniso_U_22
    _atom_site_aniso_U_33
    _atom_site_aniso_U_12
    _atom_site_aniso_U_13
    _atom_site_aniso_U_23
    _atom_site_aniso_type_symbol
    ? ? ? ? ? ? ? ?
_geom_special_details
;
Bond distances, angles <i>etc</i>. have been calculated using the rounded
fractional coordinates. All su's are estimated from the variances of the
(full) variance-covariance matrix. The cell e.s.d.'s are taken into account in
the estimation of distances, angles and torsion angles
;
loop_
    _geom_bond_atom_site_label_1
    _geom_bond_atom_site_label_2
    _geom_bond_site_symmetry_1
    _geom_bond_site_symmetry_2
    _geom_bond_distance
    _geom_bond_publ_flag
    Ag1 O10 . . 2.476(19) ?
    Ag1 O10 . 2_555 2.476(19) ?
    Ag1 O10 . 3_555 2.476(19) ?
    Ca1 O8 . . 2.17(4) ?
    Ca1 O8 . 2_665 2.17(4) ?
    Ca1 O8 . 3_565 2.17(4) ?
    Ca1 O3 . 10_555 2.40(4) ?
    Ca1 O3 . 11_555 2.40(4) ?
    Ca1 O3 . 12_555 2.40(4) ?
    Ca2 O6 . . 2.28(4) ?
    Ca2 O5 . 11_555 2.41(4) ?
    Ca2 O8 . . 2.43(4) ?
    Ca2 O4 . 2_665 2.45(4) ?
    Ca2 O2 . . 2.48(3) ?
    Ca2 O8 . 2_665 2.48(3) ?
    Ca2 O7 . 2_665 2.57(2) ?
    Ca2 O9 . . 2.88(3) ?
    Ca3 O7 . 3_555 2.31(4) ?
    Ca3 O3 . 3_555 2.37(2) ?
    Ca3 O2 . . 2.37(2) ?
    Ca3 O9 . . 2.43(4) ?
    Ca3 O3 . . 2.44(4) ?
    Ca3 O10 . 16_554 2.46(4) ?
    Ca3 O4 . 3_555 2.62(4) ?
    Ca3 O6 . . 2.89(3) ?
    Ca4 O7 . 3_555 2.40(4) ?
    Ca4 O6 . 12_545 2.45(4) ?
    Ca4 O4 . 11_555 2.46(4) ?
    Ca4 O1 . . 2.510(14) ?
    Ca4 O5 . 12_545 2.55(3) ?
    Ca4 O5 . 11_555 2.59(2) ?
    Ca4 O9 . . 2.67(4) ?
    Ca4 O10 . 3_555 2.692(18) ?
    Ca4 O2 . . 2.97(4) ?
    P1 O1 . . 1.54(5) ?
    P1 O2 . . 1.52(2) ?
    P1 O2 . 2_655 1.52(2) ?
    P1 O2 . 3_665 1.52(2) ?
    P2 O3 . . 1.55(2) ?
    P2 O4 . . 1.49(3) ?
    P2 O5 . . 1.50(4) ?
    P2 O6 . . 1.58(3) ?
    P3 O7 . . 1.56(3) ?
    P3 O8 . . 1.570(15) ?
    P3 O9 . . 1.48(3) ?
    P3 O10 . . 1.55(5) ?
loop_
    _geom_angle_atom_site_label_1
    _geom_angle_atom_site_label_2
    _geom_angle_atom_site_label_3
    _geom_angle_site_symmetry_1
    _geom_angle_site_symmetry_2
    _geom_angle_site_symmetry_3
    _geom_angle
    _geom_angle_publ_flag
    O10 Ag1 O10 . . 2_555 118.5(9) ?
    O10 Ag1 O10 . . 3_555 118.6(7) ?
    O10 Ag1 O10 2_555 . 3_555 118.6(8) ?
    O7 P3 O8 . . . 107.7(19) ?
    O7 P3 O9 . . . 114(2) ?
    O7 P3 O10 . . . 105.0(17) ?
    O8 P3 O9 . . . 105.5(18) ?
    O8 P3 O10 . . . 112(2) ?
    O9 P3 O10 . . . 112.7(19) ?
    O1 P1 O2 . . 3_665 106.5(16) ?
    O1 P1 O2 . . . 106.5(16) ?
    O1 P1 O2 . . 2_655 106.6(17) ?
    O2 P1 O2 2_655 . 3_665 112.3(18) ?
    O2 P1 O2 . . 2_655 112.2(16) ?
    O2 P1 O2 . . 3_665 112.2(17) ?
    O3 P2 O4 . . . 101(2) ?
    O4 P2 O5 . . . 109(2) ?
    O3 P2 O5 . . . 115.3(19) ?
    O3 P2 O6 . . . 109(2) ?
    O4 P2 O6 . . . 114(2) ?
    O5 P2 O6 . . . 108.6(19) ?
    Ag1 O10 P3 . . . 109.4(15) no
