# Supplementary material for: Rietveld refinement of AgCa10(PO4)7 from X-ray powder data
Source: Acta Crystallogr Sect E Struct Rep Online. 2013 Apr 5;69(Pt 5):i23. doi: 10.1107/S1600536813007848 (PMC3647781; doi:10.1107/S1600536813007848)
Supplement: Supplementary file 2 [file e-69-00i23-Isup2.rtv]

 
#==============================================
# Powder diffraction pattern number   1
#==============================================
 
data_I
 
_pd_block_id    I
#============================================================================== 
# 9. INSTRUMENT CHARACTERIZATION                                               
   
_exptl_special_details                            
; ?                                     
;                                                            
                                                             
# if regions of the data are excluded, the reason(s) are supplied here:     
_pd_proc_info_excluded_regions                                    
; ?                                                           
;

# The following item is used to identify the equipment used to record  
# the powder pattern when the diffractogram was measured at a laboratory  
# other than the authors' home institution, e.g. when neutron or synchrotron
# radiation is used.           
                                
_pd_instr_location
; ?
;
_pd_calibration_special_details           # description of the method used
                                          # to calibrate the instrument
; ?
;
_diffrn_ambient_temperature       ?
_diffrn_source                    ?
_diffrn_source_target             ?
_diffrn_source_type               ?
_diffrn_measurement_device_type   ?
_diffrn_detector                  ?
_diffrn_detector_type             ?       # make or model of detector
_pd_meas_scan_method              ?       # options are 'step', 'cont',
                                          # 'tof', 'fixed' or
                                          # 'disp' (= dispersive)   
_pd_meas_special_details
;  ?
;
# The following two items identify the program(s) used (if appropriate).
_computing_data_collection        ?
_computing_data_reduction         ?
# Describe any processing performed on the data, prior to refinement.
# For example: a manual Lp correction or a precomputed absorption correction
_pd_proc_info_data_reduction      ?
# The following item is used for angular dispersive measurements only.

_diffrn_radiation_monochromator   ?
         
# The following items are used to define the size of the instrument.
# Not all distances are appropriate for all instrument types.
_pd_instr_dist_src/mono           ?
_pd_instr_dist_mono/spec          ?
_pd_instr_dist_src/spec           ?
_pd_instr_dist_spec/anal          ?
_pd_instr_dist_anal/detc          ?
_pd_instr_dist_spec/detc          ? 
# 10. Specimen size and mounting information 
# The next three fields give the specimen dimensions in mm.  The equatorial
# plane contains the incident and diffracted beam. 

_pd_spec_size_axial               ?       # perpendicular to
                                          # equatorial plane
_pd_spec_size_equat               ?       # parallel to n             
                                          # scattering vector
                                          # in transmissio
_pd_spec_size_thick               ?       # parallel to   
                                          # scattering vector
                                          # in reflection
_pd_spec_mounting                         # This field should be
                                          # used to give details of the
                                          # container.
; ?
;          
_pd_spec_mount_mode               ?       # options are 'ref'  lection'
                                          # or 'transmission
_pd_spec_shape                    ?       # options are 'cylinder'
                                          # 'flat_sheet' or 'irregular'
     
_diffrn_radiation_probe                X-ray
_diffrn_radiation_wavelength            1.5405
     
#  The following profile R-factors are NOT CORRECTED for background
#  The sum is extended to all non-excluded points.
#  These are the current CIF standard
 
_pd_proc_ls_prof_R_factor                9.3857
_pd_proc_ls_prof_wR_factor              12.4927
_pd_proc_ls_prof_wR_expected             4.2087
 
#  The following profile R-factors are CORRECTED for background
#  The sum is extended to all non-excluded points.
#  These items are not in the current CIF standard, but are defined above
 
_pd_proc_ls_prof_cR_factor               14.6583
_pd_proc_ls_prof_cwR_factor              17.4166
_pd_proc_ls_prof_cwR_expected             5.8675
 
#  The following items are not in the CIF standard, but are defined above
 
_pd_proc_ls_prof_chi2                 8.8109
_pd_proc_ls_prof_echi2                9.1322
  
_pd_proc_ls_background_function   
;   FullProf Background function number  
;                                      
                                             
_exptl_absorpt_process_details
;   FullProf Absorption/surface roughness correction    
 No correction is applied ?.
;                      
_pd_proc_ls_profile_function  
;                   
;     
_pd_proc_ls_peak_cutoff 0.00500   
_pd_calc_method  "   Rietveld Refinement" 
 
#---- raw/calc data loop -----   
_pd_meas_2theta_range_min       9.000000
_pd_meas_2theta_range_max     100.000000
_pd_meas_2theta_range_inc       0.020006
_pd_proc_2theta_range_min       9.045120
_pd_proc_2theta_range_max     100.045120
_pd_proc_2theta_range_inc       0.020006
 
loop_
_pd_proc_point_id
_pd_proc_2theta_corrected   
_pd_proc_intensity_total
_pd_calc_intensity_total
_pd_proc_intensity_bkg_calc
 
     1     9.0451    410(20)           358.9611          358.9611
     2     9.0651    380(19)           360.9200          360.9200            
     3     9.0851    350(19)           362.8789          362.8789               
     4     9.1051    340(18)           364.8379          364.8379            
     5     9.1251    320(18)           366.7967          366.7967
     6     9.1451    350(19)           368.7557          368.7557
     7     9.1651    430(21)           370.7146          370.7146
     8     9.1851    440(21)           372.6735          372.6735
     9     9.2051    460(21)           374.6324          374.6324 
    10     9.2251    320(18)           376.5914          376.5914 
    11     9.2451    290(17)           378.5502          378.5502
    12     9.2651    390(20)           380.5092          380.5092
    13     9.2851    410(20)           382.4681          382.4681
    14     9.3051    360(19)           384.4271          384.4271
    15     9.3251    360(19)           386.3859          386.3859 
    16     9.3451    400(20)           388.3449          388.3449 
    17     9.3651    380(19)           390.3038          390.3038 
    18     9.3851    390(20)           392.2627          392.2627 
    19     9.4051    440(21)           389.6802          389.6802 
    20     9.4251    430(21)           387.0975          387.0975 
    21     9.4451    340(18)           384.5150          384.5150 
    22     9.4651    380(19)           381.9323          381.9323 
    23     9.4851    470(22)           379.3497          379.3497 
    24     9.5051    380(19)           376.7671          376.7671 
    25     9.5251    390(20)           374.1845          374.1845 
    26     9.5451    330(18)           371.6018          371.6018  
    27     9.5651    400(20)           369.0191          369.0191  
    28     9.5851    350(19)           366.4366          366.4366   
    29     9.6051    330(18)           363.8539          363.8539   
    30     9.6251    350(19)           361.2714          361.2714
    31     9.6451    350(19)           358.6887          358.6887
    32     9.6651    390(20)           356.1061          356.1061 
    33     9.6851    390(20)           353.5235          353.5235
    34     9.7051    480(22)           350.9409          350.9409 
    35     9.7251    260(16)           348.3582          348.3582 
    36     9.7451    430(21)           348.6317          348.6317
    37     9.7651    300(17)           348.9050          348.9050
    38     9.7851    340(18)           349.1784          349.1784 
    39     9.8051    410(20)           349.4518          349.4518  
    40     9.8251    370(19)           349.7252          349.7252      
    41     9.8451    350(19)           349.9986          349.9986 
    42     9.8651    370(19)           350.2720          350.2720 
    43     9.8851    350(19)           350.5454          350.5454 
    44     9.9051    260(16)           350.8188          350.8188
    45     9.9251    330(18)           351.0922          351.0922 
    46     9.9451    370(19)           351.3656          351.3656 
    47     9.9651    380(19)           351.6390          351.6390 
    48     9.9851    380(19)           351.9124          351.9124 
    49    10.0051    360(19)           352.1858          352.1858
    50    10.0251    340(18)           352.4592          352.4592
    51    10.0451    360(19)           352.7326          352.7326
    52    10.0651    300(17)           353.0060          353.0060
    53    10.0851    330(18)           353.2794          353.2794
    54    10.1051    340(18)           353.5528          353.5528
    55    10.1251    320(18)           353.8262          353.8262
    56    10.1451    360(19)           354.0996          354.0996
    57    10.1651    370(19)           353.3492          353.3492
    58    10.1851    360(19)           352.4851          352.4851
    59    10.2051    260(16)           354.3632          351.6210
    60    10.2251    320(18)           355.0305          350.7568
    61    10.2451    360(19)           354.4531          349.8927
    62    10.2651    370(19)           353.9050          349.0286
    63    10.2851    410(20)           353.3904          348.1645
    64    10.3051    380(19)           352.9139          347.3003
    65    10.3251    340(18)           352.4815          346.4362
    66    10.3451    330(18)           352.0999          345.5720
    67    10.3651    330(18)           351.7774          344.7079
    68    10.3851    390(20)           351.5238          343.8438
    69    10.4051    350(19)           351.3513          342.9796
    70    10.4251    460(21)           351.2747          342.1155
    71    10.4451    380(19)           351.3124          341.2514
    72    10.4651    330(18)           351.4874          340.3872
    73    10.4851    350(19)           351.8285          339.5231
    74    10.5051    310(18)           352.3728          338.6590
    75    10.5251    410(20)           353.1680          337.7949
    76    10.5451    440(21)           354.2776          336.9307
    77    10.5651    390(20)           355.7891          336.0665
    78    10.5851    430(21)           357.8351          335.2024
    79    10.6051    380(19)           360.6531          334.3383
    80    10.6251    460(21)           364.7455          333.4742
    81    10.6451    420(20)           371.2745          332.6100
    82    10.6651    470(22)           382.8471          331.7459
    83    10.6851    420(20)           404.6697          330.8817
    84    10.7051    550(23)           445.3116          330.0176
    85    10.7251    520(23)           515.0735          329.1535
    86    10.7451    610(25)           619.0897          328.2894
    87    10.7651    540(23)           744.6061          327.4252
    88    10.7851    670(26)           849.4412          326.5611
    89    10.8051    820(29)           871.8079          325.6970
    90    10.8251    720(27)           796.1937          324.8328
    91    10.8451    810(28)           799.3326          323.9687
    92    10.8651    1030(32)          1195.0767          323.1046
    93    10.8851    1350(37)          1620.6252          322.2404
    94    10.9051    1310(36)          1517.9233          321.3763
    95    10.9251    1110(33)          1007.0715          320.5121
    96    10.9451    650(25)           518.4592          319.6480
    97    10.9651    490(22)           352.3882          318.7839
    98    10.9851    310(18)           317.9364          317.9198
    99    11.0051    380(19)           317.0677          317.0556
   100    11.0251    410(20)           316.2006          316.1915
   101    11.0451    330(18)           331.0157          315.3273
   102    11.0651    300(17)           343.1682          314.4632
   103    11.0851    300(17)           348.7001          313.5991
   104    11.1051    300(17)           347.0738          312.7349
   105    11.1251    300(17)           342.7754          311.8708
   106    11.1451    340(18)           338.0184          311.0067
   107    11.1651    350(19)           333.6204          310.1425
   108    11.1851    290(17)           329.7626          309.2784
   109    11.2051    350(19)           326.6944          308.7018
   110    11.2251    360(19)           325.1911          309.2752
   111    11.2451    390(20)           324.0210          309.8485
   112    11.2651    310(18)           323.1179          310.4219
   113    11.2851    320(18)           322.4306          310.9953
   114    11.3051    340(18)           321.9195          311.5687
   115    11.3251    310(18)           321.5534          312.1421
   116    11.3451    290(17)           321.3078          312.7155
   117    11.3651    310(18)           321.1631          313.2888
   118    11.3851    270(16)           321.1035          313.8623
   119    11.4051    300(17)           321.1162          314.4356
   120    11.4251    290(17)           321.1906          315.0090
   121    11.4451    350(19)           321.3181          315.5824
   122    11.4651    330(18)           321.4915          316.1558
   123    11.4851    390(20)           321.7048          316.7292
   124    11.5051    320(18)           321.9528          317.3026
   125    11.5251    340(18)           322.2312          317.8759
   126    11.5451    300(17)           319.8949          318.4494
   127    11.5651    330(18)           320.3798          319.0228
   128    11.5851    340(18)           319.5961          319.5961
   129    11.6051    290(17)           320.1695          320.1695
   130    11.6251    360(19)           320.7429          320.7429
   131    11.6451    330(18)           321.3163          321.3163
   132    11.6651    250(16)           321.8897          321.8897
   133    11.6851    420(20)           320.4369          320.4369
   134    11.7051    300(17)           318.9843          318.9843
   135    11.7251    310(18)           317.5315          317.5315
   136    11.7451    330(18)           316.0788          316.0788
   137    11.7651    300(17)           314.6261          314.6261
   138    11.7851    310(18)           313.1734          313.1734
   139    11.8051    300(17)           311.7207          311.7207
   140    11.8251    280(17)           310.2680          310.2680
   141    11.8451    340(18)           308.8152          308.8152
   142    11.8651    260(16)           307.3626          307.3626
   143    11.8851    270(16)           305.9098          305.9098
   144    11.9051    330(18)           304.4572          304.4572
   145    11.9251    330(18)           303.0044          303.0044
   146    11.9451    250(16)           301.5517          301.5517
   147    11.9651    360(19)           300.0990          300.0990
   148    11.9851    390(20)           298.6463          298.6463
   149    12.0051    270(16)           297.1936          297.1936
   150    12.0251    300(17)           295.7409          295.7409
   151    12.0451    300(17)           294.2881          294.2881
   152    12.0651    340(18)           292.8354          292.8354
   153    12.0851    260(16)           291.3828          291.3828
   154    12.1051    350(19)           289.9300          289.9300
   155    12.1251    290(17)           288.4773          288.4773
   156    12.1451    290(17)           287.0246          287.0246
   157    12.1651    320(18)           285.5719          285.5719
   158    12.1851    310(18)           284.1191          284.1191
   159    12.2051    280(17)           282.6665          282.6665
   160    12.2251    340(18)           281.2137          281.2137
   161    12.2451    280(17)           279.7610          279.7610
   162    12.2651    270(16)           278.3083          278.3083
   163    12.2851    280(17)           276.8557          276.8557
   164    12.3051    220(15)           275.4029          275.4029
   165    12.3251    250(16)           273.9502          273.9502
   166    12.3451    270(16)           272.4975          272.4975
   167    12.3651    280(17)           271.0448          271.0448
   168    12.3851    300(17)           269.5920          269.5920
   169    12.4051    210(14)           268.1394          268.1394
   170    12.4251    310(18)           269.2650          269.2650
   171    12.4451    310(18)           270.3905          270.3905
   172    12.4651    250(16)           271.5161          271.5161
   173    12.4851    320(18)           272.6417          272.6417
   174    12.5051    250(16)           273.7673          273.7673
   175    12.5251    260(16)           274.8928          274.8928
   176    12.5451    260(16)           276.0184          276.0184
   177    12.5651    260(16)           277.1440          277.1440
   178    12.5851    280(17)           278.2695          278.2695
   179    12.6051    360(19)           279.3951          279.3951
   180    12.6251    300(17)           280.5207          280.5207
   181    12.6451    330(18)           281.6463          281.6463
   182    12.6651    240(15)           282.7718          282.7718
   183    12.6851    290(17)           283.8974          283.8974
   184    12.7051    250(16)           285.0230          285.0230
   185    12.7251    290(17)           286.1486          286.1486
   186    12.7451    260(16)           287.2741          287.2741
   187    12.7651    260(16)           288.3997          288.3997
   188    12.7851    300(17)           289.5253          289.5253
   189    12.8051    330(18)           290.6508          290.6508
   190    12.8251    250(16)           291.7764          291.7764
   191    12.8451    300(17)           292.9020          292.9020
   192    12.8651    320(18)           294.0276          294.0276
   193    12.8851    290(17)           295.1531          295.1531
   194    12.9051    350(19)           296.2787          296.2787
   195    12.9251    260(16)           297.4043          297.4043
   196    12.9451    240(15)           298.5298          298.5298
   197    12.9651    310(18)           304.2487          299.6554
   198    12.9851    240(15)           305.6393          300.7810
   199    13.0051    360(19)           309.3801          301.9066
   200    13.0251    310(18)           310.9580          303.0321
   201    13.0451    350(19)           312.5797          304.1577
   202    13.0651    320(18)           314.2509          305.2833
   203    13.0851    350(19)           315.9784          306.4089
   204    13.1051    330(18)           317.7707          307.5345
   205    13.1251    300(17)           319.6372          308.6600
   206    13.1451    310(18)           321.5899          309.7856
   207    13.1651    310(18)           323.6425          310.9112
   208    13.1851    370(19)           325.8124          312.0367
   209    13.2051    350(19)           328.1202          313.1623
   210    13.2251    340(18)           330.5920          314.2879
   211    13.2451    330(18)           333.2597          315.4135
   212    13.2651    330(18)           336.1641          316.5390
   213    13.2851    250(16)           339.3569          317.6646
   214    13.3051    300(17)           340.7172          316.6013
   215    13.3251    340(18)           342.5264          315.5381
   216    13.3451    370(19)           344.9238          314.4748
   217    13.3651    490(22)           348.1544          313.4116
   218    13.3851    330(18)           352.7276          312.3483
   219    13.4051    410(20)           359.7818          311.2851
   220    13.4251    410(20)           371.7718          310.2218
   221    13.4451    460(21)           393.3621          309.1585
   222    13.4651    450(21)           431.7817          308.0953
   223    13.4851    510(23)           494.9141          307.0320 
   224    13.5051    530(23)           585.2961          305.9688
   225    13.5251    510(23)           690.6526          304.9055 
   226    13.5451    610(25)           778.0912          303.8423  
   227    13.5651    770(28)           813.3140          302.7790   
   228    13.5851    880(30)           789.5150          301.7158   
   229    13.6051    990(31)           848.3854          300.6525    
   230    13.6251    1110(33)          1195.8632          299.5892 
   231    13.6451    1400(37)          1477.3826          298.5259
   232    13.6651    1440(38)          1384.6459          297.4627
   233    13.6851    1110(33)          1025.9454          296.3994
   234    13.7051    960(31)           613.9669          295.3362
   235    13.7251    420(20)           402.3166          294.2729
   236    13.7451    360(19)           311.7105          293.2097
   237    13.7651    310(18)           310.3537          292.1464
   238    13.7851    360(19)           318.5375          291.0832
   239    13.8051    310(18)           336.2981          290.0199
   240    13.8251    310(18)           351.0113          288.9567
   241    13.8451    290(17)           358.9899          287.8934
   242    13.8651    380(19)           359.9655          286.8302
   243    13.8851    300(17)           358.1933          285.7669
   244    13.9051    450(21)           356.1805          284.7037
   245    13.9251    440(21)           355.1002          283.6404
   246    13.9451    370(19)           355.4719          282.5772
   247    13.9651    400(20)           357.7017          281.5139
   248    13.9851    390(20)           362.5571          280.4507
   249    14.0051    400(20)           371.8350          279.3874
   250    14.0251    440(21)           389.4072          278.3242
   251    14.0451    510(23)           422.4004          277.2609
   252    14.0651    570(24)           481.1976          276.1976
   253    14.0851    600(24)           575.7675          275.1344
   254    14.1051    670(26)           706.2399          274.0711
   255    14.1251    650(25)           850.1700          273.0079
   256    14.1451    720(27)           958.5790          271.9446
   257    14.1651    810(28)           982.9546          270.8813
   258    14.1851    1080(33)           960.8683          269.8181
   259    14.2051    1510(39)          1139.1066          268.7549
   260    14.2251    1640(40)          1679.1107          267.6916
   261    14.2451    1820(43)          1921.2787          266.6283
   262    14.2651    1920(44)          1695.2542          265.5651
   263    14.2851    1260(35)          1161.4637          264.5018
   264    14.3051    810(28)           623.7909          263.4385
   265    14.3251    550(23)           371.8042          262.3753
   266    14.3451    460(21)           261.3378          261.3120
   267    14.3651    260(16)           260.2680          260.2488
   268    14.3851    290(17)           279.9672          259.1855
   269    14.4051    260(16)           297.7749          258.1223
   270    14.4251    290(17)           316.0081          257.0590
   271    14.4451    330(18)           321.1153          255.9958
   272    14.4651    330(18)           317.6713          254.9325
   273    14.4851    330(18)           310.8062          253.8693
   274    14.5051    280(17)           303.3290          252.8060
   275    14.5251    280(17)           296.3802          251.7428
   276    14.5451    250(16)           290.2495          250.6795
   277    14.5651    300(17)           285.1152          249.8306
   278    14.5851    290(17)           281.4992          249.8392
   279    14.6051    220(15)           278.4222          249.8477
   280    14.6251    200(14)           275.7839          249.8563
   281    14.6451    260(16)           273.5044          249.8649
   282    14.6651    260(16)           271.5213          249.8734
   283    14.6851    390(20)           269.7849          249.8820
   284    14.7051    260(16)           268.2560          249.8906
   285    14.7251    240(15)           266.9023          249.8991
   286    14.7451    200(14)           265.6982          249.9077
   287    14.7651    250(16)           264.6221          249.9163
   288    14.7851    290(17)           263.6566          249.9248
   289    14.8051    240(15)           262.7869          249.9334
   290    14.8251    270(16)           262.0009          249.9420
   291    14.8451    220(15)           261.2879          249.9505
   292    14.8651    300(17)           260.6393          249.9591
   293    14.8851    250(16)           260.0475          249.9677
   294    14.9051    250(16)           253.3487          249.9762
   295    14.9251    270(16)           253.1726          249.9848
   296    14.9451    310(18)           249.9934          249.9934
   297    14.9651    310(18)           250.0019          250.0019
   298    14.9851    240(15)           250.0105          250.0105
   299    15.0051    230(15)           250.0191          250.0191
   300    15.0251    260(16)           250.0276          250.0276
   301    15.0451    250(16)           250.0362          250.0362
   302    15.0651    220(15)           250.0448          250.0448
   303    15.0851    240(15)           250.0533          250.0533
   304    15.1051    280(17)           250.0619          250.0619
   305    15.1251    250(16)           250.0704          250.0704
   306    15.1451    300(17)           250.0790          250.0790
   307    15.1651    320(18)           250.0876          250.0876
   308    15.1851    190(14)           250.0961          250.0961
   309    15.2051    310(18)           250.1047          250.1047
   310    15.2251    280(17)           250.1133          250.1133
   311    15.2451    190(14)           250.1218          250.1218
   312    15.2651    200(14)           250.1304          250.1304
   313    15.2851    280(17)           250.0811          250.0811
   314    15.3051    220(15)           249.5108          249.5108
   315    15.3251    240(15)           248.9405          248.9405
   316    15.3451    270(16)           248.3702          248.3702
   317    15.3651    270(16)           247.7999          247.7999
   318    15.3851    250(16)           247.2296          247.2296
   319    15.4051    260(16)           246.6593          246.6593
   320    15.4251    220(15)           246.0890          246.0890
   321    15.4451    210(14)           245.5187          245.5187
   322    15.4651    230(15)           244.9484          244.9484
   323    15.4851    290(17)           244.3781          244.3781
   324    15.5051    320(18)           243.8078          243.8078
   325    15.5251    240(15)           243.2375          243.2375
   326    15.5451    270(16)           242.6672          242.6672
   327    15.5651    250(16)           242.0969          242.0969
   328    15.5851    250(16)           241.5266          241.5266
   329    15.6051    270(16)           240.9563          240.9563
   330    15.6251    230(15)           240.3860          240.3860
   331    15.6451    250(16)           239.8157          239.8157
   332    15.6651    220(15)           239.2454          239.2454
   333    15.6851    270(16)           238.6751          238.6751
   334    15.7051    220(15)           238.1048          238.1048
   335    15.7251    220(15)           237.5345          237.5345
   336    15.7451    270(16)           236.9642          236.9642
   337    15.7651    180(13)           236.3939          236.3939
   338    15.7851    240(15)           234.5929          234.5929
   339    15.8051    210(14)           232.7919          232.7919
   340    15.8251    290(17)           230.9909          230.9909
   341    15.8451    230(15)           229.1898          229.1898
   342    15.8651    240(15)           227.3889          227.3889
   343    15.8851    180(13)           225.5878          225.5878
   344    15.9051    270(16)           226.3792          226.3792
   345    15.9251    240(15)           227.1706          227.1706
   346    15.9451    250(16)           227.9620          227.9620
   347    15.9651    220(15)           228.7535          228.7535
   348    15.9851    230(15)           229.5448          229.5448
   349    16.0051    230(15)           230.3363          230.3363  
   350    16.0251    270(16)           231.1277          231.1277
   351    16.0451    230(15)           231.9191          231.9191
   352    16.0651    260(16)           232.7105          232.7105
   353    16.0851    240(15)           233.5020          233.5020
   354    16.1051    220(15)           234.2933          234.2933
   355    16.1251    180(13)           235.0847          235.0847
   356    16.1451    290(17)           235.8762          235.8762
   357    16.1651    260(16)           236.6676          236.6676
   358    16.1851    240(15)           237.4590          237.4590
   359    16.2051    240(15)           238.2504          238.2504
   360    16.2251    220(15)           239.0418          239.0418
   361    16.2451    200(14)           239.8333          239.8333
   362    16.2651    270(16)           240.6246          240.6246
   363    16.2851    190(14)           241.4160          241.4160
   364    16.3051    270(16)           242.3936          242.2075
   365    16.3251    280(17)           243.1966          242.9989
   366    16.3451    260(16)           244.0921          243.7903
   367    16.3651    190(14)           244.9031          244.5817
   368    16.3851    210(14)           245.7161          245.3731
   369    16.4051    270(16)           246.5313          246.1645
   370    16.4251    280(17)           247.3490          246.9559
   371    16.4451    240(15)           248.1696          247.7473
   372    16.4651    250(16)           248.9937          248.5388
   373    16.4851    240(15)           249.8217          249.3302
   374    16.5051    230(15)           250.6542          250.1215
   375    16.5251    210(14)           251.4921          250.9130
   376    16.5451    250(16)           252.3363          251.7044
   377    16.5651    240(15)           253.1881          252.4958
   378    16.5851    190(14)           254.0490          253.2873
   379    16.6051    310(18)           254.9206          254.0786
   380    16.6251    280(17)           255.2762          254.3405
   381    16.6451    240(15)           255.4212          254.3753
   382    16.6651    270(16)           255.5869          254.4102
   383    16.6851    280(17)           255.7791          254.4450
   384    16.7051    260(16)           256.0069          254.4799
   385    16.7251    250(16)           256.2866          254.5147
   386    16.7451    300(17)           256.6517          254.5496
   387    16.7651    230(15)           257.1739          254.5844
   388    16.7851    250(16)           257.9982          254.6193
   389    16.8051    230(15)           259.3788          254.6542
   390    16.8251    250(16)           261.6720          254.6890
   391    16.8451    290(17)           265.2035          254.7239
   392    16.8651    350(19)           269.9576          254.7587
   393    16.8851    270(16)           275.1904          254.7936
   394    16.9051    270(16)           279.4045          254.8284
   395    16.9251    270(16)           281.5021          254.8633
   396    16.9451    360(19)           284.0985          254.8981
   397    16.9651    360(19)           296.3937          254.9330
   398    16.9851    480(22)           316.1998          254.9679
   399    17.0051    450(21)           317.9949          255.0027
   400    17.0251    420(20)           307.5727          255.0376
   401    17.0451    280(17)           290.2101          255.0724
   402    17.0651    340(18)           271.5575          255.1073
   403    17.0851    200(14)           261.0401          255.1421
   404    17.1051    280(17)           256.3109          255.1770
   405    17.1251    260(16)           255.6019          255.2119
   406    17.1451    240(15)           256.4940          255.2467
   407    17.1651    290(17)           257.0649          255.2816
   408    17.1851    220(15)           257.5889          255.3164
   409    17.2051    270(16)           257.7098          255.3513
   410    17.2251    250(16)           257.5971          255.3861
   411    17.2451    220(15)           257.3957          255.4210
   412    17.2651    240(15)           257.1869          255.4558
   413    17.2851    230(15)           256.8874          255.3745
   414    17.3051    290(17)           256.5046          255.1771
   415    17.3251    270(16)           256.1520          254.9796
   416    17.3451    270(16)           255.8246          254.7822
   417    17.3651    220(15)           255.5175          254.5848
   418    17.3851    200(14)           255.2267          254.3873
   419    17.4051    230(15)           254.9492          254.1898
   420    17.4251    310(18)           254.6826          253.9924
   421    17.4451    310(18)           254.4251          253.7950
   422    17.4651    280(17)           254.1750          253.5975
   423    17.4851    220(15)           253.9312          253.4001
   424    17.5051    220(15)           253.6928          253.2026
   425    17.5251    260(16)           253.4590          253.0052
   426    17.5451    240(15)           253.2290          252.8077
   427    17.5651    230(15)           253.0024          252.6103
   428    17.5851    230(15)           252.7787          252.4128
   429    17.6051    200(14)           252.5576          252.2154
   430    17.6251    290(17)           252.3387          252.0179
   431    17.6451    230(15)           252.1217          251.8205
   432    17.6651    260(16)           251.7250          251.6230
   433    17.6851    250(16)           251.5215          251.4256
   434    17.7051    300(17)           251.2282          251.2282
   435    17.7251    250(16)           251.0307          251.0307
   436    17.7451    260(16)           251.3787          250.8333
   437    17.7651    220(15)           251.2169          250.6358
   438    17.7851    260(16)           251.0587          250.4384
   439    17.8051    280(17)           251.1865          250.2409
   440    17.8251    230(15)           251.0558          250.0435
   441    17.8451    190(14)           250.9323          249.8460
   442    17.8651    240(15)           250.6838          249.5155
   443    17.8851    220(15)           250.4447          249.1849
   444    17.9051    250(16)           250.2166          248.8543
   445    17.9251    270(16)           250.0012          248.5238
   446    17.9451    270(16)           249.8006          248.1933
   447    17.9651    290(17)           249.6175          247.8627
   448    17.9851    190(14)           249.4552          247.5321
   449    18.0051    230(15)           249.3176          247.2016
   450    18.0251    300(17)           249.2097          246.8710
   451    18.0451    290(17)           249.1380          246.5405
   452    18.0651    310(18)           249.1105          246.2099
   453    18.0851    290(17)           249.1379          245.8793
   454    18.1051    260(16)           249.2342          245.5488
   455    18.1251    230(15)           249.4187          245.2182
   456    18.1451    310(18)           249.7205          244.8877
   457    18.1651    290(17)           250.1896          244.5571
   458    18.1851    300(17)           250.9235          244.2266
   459    18.2051    290(17)           252.1276          243.8960
   460    18.2251    320(18)           254.2208          243.5654
   461    18.2451    310(18)           257.9673          243.2349
   462    18.2651    320(18)           264.5156          242.9043
   463    18.2851    270(16)           275.1099          242.5738
   464    18.3051    240(15)           290.2191          242.2432
   465    18.3251    340(18)           308.2486          241.9126
   466    18.3451    280(17)           324.9512          241.5821
   467    18.3651    310(18)           336.1051          241.2515
   468    18.3851    340(18)           347.1759          240.9210
   469    18.4051    360(19)           385.9814          240.5904
   470    18.4251    430(21)           459.5570          240.2599
   471    18.4451    470(22)           478.0717          239.9293
   472    18.4651    550(23)           441.5038          239.5988
   473    18.4851    370(19)           390.3904          239.2682
   474    18.5051    330(18)           323.3209          238.9377
   475    18.5251    280(17)           272.5455          238.6071
   476    18.5451    220(15)           248.9122          238.2765
   477    18.5651    240(15)           240.4341          237.9460
   478    18.5851    250(16)           241.9742          237.6154
   479    18.6051    210(14)           243.3257          237.2849
   480    18.6251    280(17)           244.6712          236.9543
   481    18.6451    150(12)           244.7467          236.6237
   482    18.6651    290(17)           243.9675          236.2932
   483    18.6851    220(15)           242.8182          235.9626
   484    18.7051    230(15)           241.6097          235.6321
   485    18.7251    240(15)           240.4823          235.3015
   486    18.7451    230(15)           239.4741          234.9709
   487    18.7651    180(13)           238.5795          234.6404
   488    18.7851    310(18)           237.7803          234.3098
   489    18.8051    250(16)           237.0579          233.9793
   490    18.8251    250(16)           236.3969          233.6487
   491    18.8451    250(16)           235.7856          233.3182
   492    18.8651    310(18)           235.2143          232.9876
   493    18.8851    250(16)           234.6760          232.6570
   494    18.9051    220(15)           234.1649          232.3265
   495    18.9251    250(16)           233.6766          231.9959
   496    18.9451    240(15)           233.2073          231.6654
   497    18.9651    250(16)           232.7543          231.3348
   498    18.9851    240(15)           232.3150          231.0043
   499    19.0051    230(15)           231.8875          230.6737
   500    19.0251    280(17)           231.4702          230.3432
   501    19.0451    230(15)           231.0616          230.0126
   502    19.0651    210(14)           230.6608          229.6820
   503    19.0851    200(14)           230.2666          229.3515
   504    19.1051    240(15)           229.8784          229.0209
   505    19.1251    230(15)           228.9826          228.6904
   506    19.1451    260(16)           228.6339          228.3598
   507    19.1651    160(13)           228.0292          228.0292
   508    19.1851    190(14)           227.6987          227.6987
   509    19.2051    140(12)           227.3681          227.3681
   510    19.2251    210(14)           226.5376          226.5376
   511    19.2451    240(15)           225.7071          225.7071
   512    19.2651    170(13)           224.8766          224.8766
   513    19.2851    220(15)           224.0461          224.0461
   514    19.3051    200(14)           223.2156          223.2156
   515    19.3251    220(15)           222.3851          222.3851
   516    19.3451    240(15)           221.5546          221.5546
   517    19.3651    230(15)           220.7241          220.7241
   518    19.3851    230(15)           219.8936          219.8936
   519    19.4051    240(15)           219.0631          219.0631
   520    19.4251    220(15)           218.2326          218.2326
   521    19.4451    220(15)           217.4021          217.4021
   522    19.4651    220(15)           216.5716          216.5716
   523    19.4851    210(14)           215.7411          215.7411
   524    19.5051    190(14)           214.9106          214.9106
   525    19.5251    220(15)           221.2041          214.0801
   526    19.5451    200(14)           220.8763          213.2496
   527    19.5651    280(17)           220.6009          212.4191
   528    19.5851    270(16)           224.0210          211.5885
   529    19.6051    180(13)           224.1349          210.7581
   530    19.6251    270(16)           224.3553          209.9276
   531    19.6451    200(14)           224.6983          209.0971
   532    19.6651    220(15)           225.1832          208.2665
   533    19.6851    210(14)           225.8332          207.4361
   534    19.7051    240(15)           226.6764          206.6056
   535    19.7251    220(15)           227.7470          205.7751
   536    19.7451    230(15)           229.0868          204.9445
   537    19.7651    260(16)           230.7477          204.1141
   538    19.7851    220(15)           232.7945          203.2836
   539    19.8051    260(16)           235.3088          202.4530
   540    19.8251    290(17)           238.3945          201.6225
   541    19.8451    310(18)           242.1849          200.7921
   542    19.8651    310(18)           246.8560          199.9616
   543    19.8851    400(20)           252.6414          199.1310
   544    19.9051    290(17)           259.8660          198.3005
   545    19.9251    350(19)           269.0153          197.4701
   546    19.9451    370(19)           280.9106          196.6396
   547    19.9651    400(20)           297.1224          195.8090
   548    19.9851    470(22)           320.8855          194.9785
   549    20.0051    500(22)           358.7287          194.1481
   550    20.0251    560(24)           422.5741          193.3176
   551    20.0451    700(26)           530.5956          192.4870
   552    20.0651    750(27)           703.3113          191.6565
   553    20.0851    920(30)           950.9901          190.8260
   554    20.1051    1190(34)          1254.0498          189.9955
   555    20.1251    1190(34)          1553.4341          189.1650
   556    20.1451    1820(43)          1792.2952          188.3345
   557    20.1651    2080(46)          2073.5627          187.5040
   558    20.1851    2810(53)          2845.2720          186.6735
   559    20.2051    3930(63)          4116.2275          185.8430
   560    20.2251    3980(63)          4345.4146          185.0125
   561    20.2451    3730(61)          3637.7185          184.1820
   562    20.2651    2650(51)          2884.2227          183.3515
   563    20.2851    1820(43)          1854.3383          182.5210
   564    20.3051    1040(32)           949.1963          181.6905
   565    20.3251    550(23)           458.3068          180.8600
   566    20.3451    330(18)           283.8875          180.0295
   567    20.3651    350(19)           261.9741          179.1990
   568    20.3851    310(18)           284.2808          178.3685
   569    20.4051    280(17)           302.5180          177.5380
   570    20.4251    250(16)           305.1342          176.7075
   571    20.4451    250(16)           295.8658          175.8770
   572    20.4651    260(16)           281.2558          175.0465
   573    20.4851    230(15)           265.9174          174.2160
   574    20.5051    280(17)           252.0219          173.3855
   575    20.5251    290(17)           240.1650          172.5550
   576    20.5451    260(16)           230.2387          171.7245
   577    20.5651    230(15)           221.9234          170.8940
   578    20.5851    160(13)           214.8967          170.0634
   579    20.6051    140(12)           208.8927          169.2330
   580    20.6251    200(14)           207.9672          172.6666
   581    20.6451    180(13)           207.6976          176.1002
   582    20.6651    200(14)           207.9609          179.5338
   583    20.6851    210(14)           208.6615          182.9671
   584    20.7051    140(12)           209.7239          186.4007
   585    20.7251    250(16)           211.0882          189.8343
   586    20.7451    230(15)           214.9757          193.2679
   587    20.7651    180(13)           216.9787          196.7012
   588    20.7851    180(13)           220.2519          200.1348
   589    20.8051    240(15)           222.7133          203.5685
   590    20.8251    280(17)           225.3427          207.0021
   591    20.8451    190(14)           228.1266          210.4354
   592    20.8651    220(15)           231.0564          213.8690
   593    20.8851    190(14)           234.1264          217.3026
   594    20.9051    240(15)           230.6801          220.7362
   595    20.9251    270(16)           234.4420          224.1695
   596    20.9451    260(16)           234.9186          227.6031
   597    20.9651    190(14)           239.1267          231.0367
   598    20.9851    230(15)           243.4559          234.4703
   599    21.0051    310(18)           247.9317          237.9036
   600    21.0251    220(15)           250.2270          238.9768
   601    21.0451    290(17)           250.8125          238.1185
   602    21.0651    220(15)           251.6745          237.2603
   603    21.0851    240(15)           252.8857          236.4020
   604    21.1051    230(15)           254.5452          235.5438
   605    21.1251    230(15)           256.7956          234.6856
   606    21.1451    290(17)           259.8612          233.8273
   607    21.1651    260(16)           268.7655          232.9691
   608    21.1851    240(15)           275.4037          232.1109
   609    21.2051    290(17)           287.8721          231.2526
   610    21.2251    380(19)           305.1272          230.3943
   611    21.2451    370(19)           334.4901          229.5361
   612    21.2651    380(19)           383.1889          228.6779
   613    21.2851    450(21)           457.8384          227.8196
   614    21.3051    510(23)           558.7046          226.9614
   615    21.3251    580(24)           673.4158          226.1031
   616    21.3451    660(26)           779.8926          225.2449
   617    21.3651    870(29)           879.0327          224.3867
   618    21.3851    1210(35)          1070.5703          223.5284
   619    21.4051    1420(38)          1504.4103          222.6702
   620    21.4251    1790(42)          1843.0131          221.8120
   621    21.4451    1730(42)          1668.7504          220.9537
   622    21.4651    1430(38)          1395.4095          220.0955
   623    21.4851    940(31)          1109.6874          219.2372
   624    21.5051    780(28)           744.3897          218.3790
   625    21.5251    540(23)           473.4861          217.5208
   626    21.5451    420(20)           350.2353          216.6625
   627    21.5651    390(20)           315.5049          215.8042
   628    21.5851    380(19)           324.3391          214.9460
   629    21.6051    390(20)           344.2247          214.0878
   630    21.6251    450(21)           368.8102          213.2295
   631    21.6451    460(21)           402.5268          212.3713
   632    21.6651    600(24)           457.7868          211.5130
   633    21.6851    610(25)           551.7228          210.6548
   634    21.7051    710(27)           700.6639          209.7966
   635    21.7251    960(31)           908.7999          208.9383
   636    21.7451    900(30)          1154.4471          208.0800
   637    21.7651    1220(35)          1392.1362          207.2219
   638    21.7851    1580(40)          1612.3525          206.3636
   639    21.8051    2220(47)          1997.8877          205.5053
   640    21.8251    2700(52)          2896.7605          204.6471
   641    21.8451    3660(60)          3740.5154          203.7889
   642    21.8651    3780(61)          3452.4602          202.9306
   643    21.8851    2940(54)          2825.7737          202.0724
   644    21.9051    2210(47)          2252.3154          201.2141
   645    21.9251    1500(39)          1470.8524          200.3559
   646    21.9451    900(30)           826.6346          199.4977
   647    21.9651    620(25)           495.0133          198.6394
   648    21.9851    440(21)           387.4523          197.7811
   649    22.0051    500(22)           388.4617          196.9230
   650    22.0251    530(23)           431.2390          196.0647
   651    22.0451    490(22)           495.9532          195.2064
   652    22.0651    600(24)           591.7559          194.3482
   653    22.0851    640(25)           737.9666          193.4899
   654    22.1051    850(29)           942.9288          192.6317
   655    22.1251    1030(32)          1194.8981          191.7735
   656    22.1451    1280(36)          1447.3176          190.9152
   657    22.1651    1530(39)          1681.5173          190.0569
   658    22.1851    1970(44)          2066.3955          189.1988
   659    22.2051    2930(54)          2978.4055          188.3405
   660    22.2251    3810(62)          3954.6814          187.4822
   661    22.2451    3880(62)          3739.6577          186.6240
   662    22.2651    2860(53)          3035.3777          185.7658
   663    22.2851    2170(47)          2450.9407          184.9075
   664    22.3051    1640(40)          1637.9360          184.0493
   665    22.3251    900(30)           898.4648          183.1910
   666    22.3451    470(22)           483.2570          182.3328
   667    22.3651    320(18)           321.9407          181.4746
   668    22.3851    320(18)           285.3446          180.6163
   669    22.4051    300(17)           288.2859          179.7581
   670    22.4251    270(16)           292.6469          178.8999
   671    22.4451    240(15)           288.5070          178.0416
   672    22.4651    210(14)           277.6193          177.1833
   673    22.4851    190(14)           264.0734          176.3251
   674    22.5051    220(15)           252.3040          176.9918
   675    22.5251    250(16)           242.0827          177.6586
   676    22.5451    210(14)           229.6019          178.3253
   677    22.5651    260(16)           223.0986          178.9921
   678    22.5851    230(15)           215.7972          179.6588
   679    22.6051    210(14)           211.7882          180.3255
   680    22.6251    260(16)           208.5836          180.9923
   681    22.6451    220(15)           206.0154          181.6591
   682    22.6651    180(13)           203.9552          182.3258
   683    22.6851    230(15)           202.3050          182.9925
   684    22.7051    210(14)           200.9885          183.6593
   685    22.7251    220(15)           199.9465          184.3260
   686    22.7451    210(14)           199.1318          184.9928
   687    22.7651    200(14)           198.5071          185.6595
   688    22.7851    210(14)           198.0420          186.3263
   689    22.8051    180(13)           197.7120          186.9930
   690    22.8251    240(15)           197.4971          187.6598
   691    22.8451    240(15)           197.3807          188.3265
   692    22.8651    260(16)           197.3490          188.9933
   693    22.8851    260(16)           197.3907          189.6600
   694    22.9051    240(15)           197.4961          190.3268
   695    22.9251    200(14)           193.5007          190.9935
   696    22.9451    170(13)           193.9869          191.6602
   697    22.9651    150(12)           192.3270          192.3270
   698    22.9851    170(13)           192.9938          192.9938
   699    23.0051    230(15)           193.6605          193.6605
   700    23.0251    170(13)           194.3272          194.3272
   701    23.0451    200(14)           194.9940          194.9940
   702    23.0651    170(13)           195.6608          195.6608
   703    23.0851    200(14)           196.3275          196.3275
   704    23.1051    200(14)           196.9942          196.9942
   705    23.1251    230(15)           197.6610          197.6610
   706    23.1451    220(15)           198.2319          198.2319
   707    23.1651    160(13)           197.9413          197.9413
   708    23.1851    180(13)           197.6507          197.6507
   709    23.2051    200(14)           197.3600          197.3600
   710    23.2251    240(15)           197.0693          197.0693
   711    23.2451    160(13)           196.7786          196.7786
   712    23.2651    200(14)           196.4880          196.4880
   713    23.2851    200(14)           196.1973          196.1973
   714    23.3051    220(15)           195.9067          195.9067
   715    23.3251    170(13)           195.6160          195.6160
   716    23.3451    190(14)           195.3254          195.3254
   717    23.3651    160(13)           195.0347          195.0347
   718    23.3851    190(14)           194.7440          194.7440
   719    23.4051    220(15)           194.4534          194.4534
   720    23.4251    200(14)           194.1627          194.1627
   721    23.4451    170(13)           193.8721          193.8721
   722    23.4651    190(14)           193.5814          193.5814
   723    23.4851    230(15)           193.2907          193.2907
   724    23.5051    190(14)           193.0001          193.0001
   725    23.5251    180(13)           192.7094          192.7094
   726    23.5451    170(13)           192.4187          192.4187
   727    23.5651    260(16)           192.1281          192.1281
   728    23.5851    170(13)           191.8374          191.8374
   729    23.6051    190(14)           191.5468          191.5468
   730    23.6251    210(14)           191.2561          191.2561
   731    23.6451    130(11)           190.9655          190.9655
   732    23.6651    210(14)           190.6748          190.6748
   733    23.6851    180(13)           190.3841          190.3841
   734    23.7051    260(16)           190.0935          190.0935
   735    23.7251    220(15)           189.8028          189.8028
   736    23.7451    210(14)           189.5121          189.5121
   737    23.7651    190(14)           189.2215          189.2215
   738    23.7851    210(14)           188.9308          188.9308
   739    23.8051    120(11)           188.6402          188.6402
   740    23.8251    170(13)           188.3873          188.3873
   741    23.8451    180(13)           188.1345          188.1345
   742    23.8651    200(14)           187.8816          187.8816
   743    23.8851    200(14)           187.6288          187.6288
   744    23.9051    280(17)           187.3759          187.3759
   745    23.9251    230(15)           187.1231          187.1231
   746    23.9451    250(16)           186.8702          186.8702
   747    23.9651    150(12)           186.6173          186.6173
   748    23.9851    170(13)           186.3645          186.3645
   749    24.0051    200(14)           186.1116          186.1116
   750    24.0251    160(13)           185.8588          185.8588
   751    24.0451    200(14)           185.6059          185.6059
   752    24.0651    210(14)           185.3531          185.3531
   753    24.0851    230(15)           185.1002          185.1002
   754    24.1051    230(15)           184.8474          184.8474
   755    24.1251    210(14)           184.5945          184.5945
   756    24.1451    150(12)           184.3416          184.3416
   757    24.1651    170(13)           184.0888          184.0888
   758    24.1851    140(12)           183.8360          183.8360
   759    24.2051    180(13)           183.9465          183.9465
   760    24.2251    150(12)           184.0571          184.0571
   761    24.2451    210(14)           184.1677          184.1677
   762    24.2651    190(14)           184.2783          184.2783
   763    24.2851    200(14)           184.3889          184.3889
   764    24.3051    200(14)           184.4994          184.4994
   765    24.3251    190(14)           184.6100          184.6100
   766    24.3451    190(14)           184.7206          184.7206
   767    24.3651    160(13)           184.8312          184.8312
   768    24.3851    190(14)           184.9417          184.9417
   769    24.4051    190(14)           185.0523          185.0523
   770    24.4251    200(14)           185.1629          185.1629
   771    24.4451    190(14)           185.2735          185.2735
   772    24.4651    220(15)           185.3841          185.3841
   773    24.4851    180(13)           185.4946          185.4946
   774    24.5051    220(15)           185.6052          185.6052
   775    24.5251    160(13)           185.7158          185.7158
   776    24.5451    170(13)           185.8264          185.8264
   777    24.5651    160(13)           185.9370          185.9370
   778    24.5851    180(13)           186.0475          186.0475
   779    24.6051    160(13)           186.1581          186.1581
   780    24.6251    220(15)           186.2687          186.2687
   781    24.6451    160(13)           186.3793          186.3793
   782    24.6651    220(15)           186.4899          186.4899
   783    24.6851    230(15)           186.6004          186.6004
   784    24.7051    200(14)           186.7110          186.7110
   785    24.7251    170(13)           186.8216          186.8216
   786    24.7451    170(13)           186.9322          186.9322
   787    24.7651    240(15)           187.0427          187.0427
   788    24.7851    180(13)           187.1533          187.1533
   789    24.8051    170(13)           187.2639          187.2639
   790    24.8251    190(14)           187.3745          187.3745
   791    24.8451    170(13)           187.4851          187.4851
   792    24.8651    160(13)           187.5956          187.5956
   793    24.8851    220(15)           187.7062          187.7062
   794    24.9051    170(13)           187.8168          187.8168
   795    24.9251    210(14)           187.9274          187.9274
   796    24.9451    210(14)           188.0379          188.0379
   797    24.9651    170(13)           188.7272          188.7272
   798    24.9851    210(14)           190.7668          190.7668
   799    25.0051    160(13)           192.8061          192.8061
   800    25.0251    210(14)           194.8457          194.8457
   801    25.0451    190(14)           196.8852          196.8852
   802    25.0651    230(15)           198.9247          198.9247
   803    25.0851    180(13)           200.9643          200.9643
   804    25.1051    220(15)           205.6953          203.0036
   805    25.1251    200(14)           207.9606          205.0432
   806    25.1451    270(16)           210.2523          207.0827
   807    25.1651    200(14)           212.5745          209.1222
   808    25.1851    240(15)           216.3447          211.1616
   809    25.2051    230(15)           218.8649          213.2011
   810    25.2251    240(15)           221.4478          215.2406
   811    25.2451    150(12)           224.1040          217.2802
   812    25.2651    220(15)           226.8462          219.3195
   813    25.2851    270(16)           229.6908          221.3591
   814    25.3051    270(16)           232.6571          223.3986
   815    25.3251    260(16)           235.7692          225.4381
   816    25.3451    250(16)           239.0571          227.4775
   817    25.3651    270(16)           242.5594          229.5170
   818    25.3851    220(15)           246.3244          231.5565
   819    25.4051    230(15)           250.4148          233.5961
   820    25.4251    230(15)           254.9114          235.6354
   821    25.4451    210(14)           259.9225          237.6750
   822    25.4651    270(16)           263.9789          238.1017
   823    25.4851    310(18)           269.3634          238.5284
   824    25.5051    300(17)           275.4506          238.9551
   825    25.5251    330(18)           283.1044          239.3818
   826    25.5451    300(17)           293.2644          239.8086
   827    25.5651    380(19)           306.8149          240.2353
   828    25.5851    400(20)           326.5766          240.6620
   829    25.6051    400(20)           357.6446          241.0887
   830    25.6251    540(23)           409.1892          241.5154
   831    25.6451    640(25)           495.3616          241.9422
   832    25.6651    870(29)           633.2325          242.3689
   833    25.6851    770(28)           834.9684          242.7956
   834    25.7051    1000(32)          1095.2397          243.2223
   835    25.7251    1240(35)          1386.3075          243.6490
   836    25.7451    1700(41)          1697.7871          244.0757
   837    25.7651    2500(50)          2169.4395          244.5024
   838    25.7851    3220(57)          3132.8350          244.9292
   839    25.8051    4120(64)          4223.9165          245.3559
   840    25.8251    4250(65)          4122.9097          245.7826
   841    25.8451    3370(58)          3258.9834          246.2093
   842    25.8651    2590(51)          2743.0522          246.6360
   843    25.8851    2060(45)          2231.0706          247.0628
   844    25.9051    1560(39)          1466.2534          247.4895
   845    25.9251    850(29)           856.0657          247.9162
   846    25.9451    510(23)           538.4676          248.3429
   847    25.9651    390(20)           418.7414          248.7696
   848    25.9851    310(18)           390.7149          249.1964
   849    26.0051    300(17)           394.2845          249.6230
   850    26.0251    330(18)           407.0992          250.0498
   851    26.0451    430(21)           426.5357          250.4765
   852    26.0651    430(21)           455.7987          250.9032
   853    26.0851    360(19)           495.6392          251.3300
   854    26.1051    540(23)           542.3771          251.7567
   855    26.1251    550(23)           597.4760          252.1834
   856    26.1451    690(26)           694.1237          252.6101
   857    26.1651    840(29)           887.3245          253.0368
   858    26.1851    1180(34)          1064.3104          253.4635
   859    26.2051    1130(34)          1007.2623          253.8902
   860    26.2251    960(31)           858.7399          254.3170
   861    26.2451    770(28)           787.3438          254.7437
   862    26.2651    780(28)           705.8746          255.1704
   863    26.2851    560(24)           592.6786          255.5971
   864    26.3051    510(23)           528.4547          256.0238
   865    26.3251    650(25)           542.9362          256.4506
   866    26.3451    650(25)           637.3104          256.8773
   867    26.3651    980(31)           819.7161          257.3040
   868    26.3851    1080(33)          1104.4492          257.7307
   869    26.4051    1200(35)          1491.8906          258.1574
   870    26.4251    1710(41)          1949.9408          258.5841
   871    26.4451    2130(46)          2443.3862          259.0109
   872    26.4651    3090(56)          3093.2869          259.4376
   873    26.4851    4160(64)          4378.8062          259.8643
   874    26.5051    6010(78)          6295.2285          260.2910
   875    26.5251    6640(81)          6850.0903          260.7177
   876    26.5451    5690(75)          5553.1318          261.1445
   877    26.5651    3780(61)          4465.8599          261.5712
   878    26.5851    3090(56)          3831.1016          261.9979
   879    26.6051    2800(53)          2733.1831          262.4246
   880    26.6251    1640(40)          1586.7830          262.8513
   881    26.6451    860(29)           879.6831          263.2780
   882    26.6651    670(26)           564.8130          263.7048
   883    26.6851    470(22)           458.0716          264.1315
   884    26.7051    430(21)           429.7176          264.5582
   885    26.7251    400(20)           418.4530          264.9849
   886    26.7451    310(18)           404.7280          265.4117
   887    26.7651    390(20)           388.5817          265.8383
   888    26.7851    300(17)           370.1539          266.2651
   889    26.8051    300(17)           353.4678          266.6918
   890    26.8251    280(17)           340.3195          267.1185
   891    26.8451    310(18)           329.2991          267.5452
   892    26.8651    290(17)           320.6767          267.9719
   893    26.8851    400(20)           313.5200          268.3987
   894    26.9051    400(20)           308.3423          268.8254
   895    26.9251    380(19)           304.3374          269.2521
   896    26.9451    320(18)           301.0415          269.6788
   897    26.9651    290(17)           298.7520          270.1055
   898    26.9851    380(19)           297.1014          270.5323
   899    27.0051    280(17)           296.0045          270.9590
   900    27.0251    310(18)           295.4062          271.3857
   901    27.0451    260(16)           295.2775          271.8124
   902    27.0651    230(15)           295.6135          272.2391
   903    27.0851    330(18)           294.1191          270.3512
   904    27.1051    290(17)           299.7651          268.4634
   905    27.1251    310(18)           300.0126          266.5754
   906    27.1451    270(16)           301.0787          264.6874
   907    27.1651    360(19)           306.3080          262.7995
   908    27.1851    330(18)           310.0680          260.9117
   909    27.2051    300(17)           315.8534          259.0237
   910    27.2251    380(19)           321.1572          257.1358
   911    27.2451    360(19)           335.8735          255.2478
   912    27.2651    370(19)           360.3388          253.3600
   913    27.2851    510(23)           400.0682          251.4720
   914    27.3051    570(24)           469.5106          249.5841
   915    27.3251    570(24)           578.1329          247.6961
   916    27.3451    780(28)           731.9927          245.8083
   917    27.3651    790(28)           924.2108          243.9203
   918    27.3851    940(31)          1139.4877          242.0324
   919    27.4051    1400(37)          1402.0676          240.1444
   920    27.4251    2080(46)          1870.2285          238.2566
   921    27.4451    2630(51)          2671.4321          236.3687
   922    27.4651    3130(56)          3178.4978          234.4807
   923    27.4851    3090(56)          2789.9858          232.5927
   924    27.5051    2250(47)          2229.4819          230.7050
   925    27.5251    1840(43)          1984.4729          228.8170
   926    27.5451    1710(41)          1663.0266          226.9290
   927    27.5651    1390(37)          1196.5670          225.0410
   928    27.5851    1120(33)           874.6476          223.1531
   929    27.6051    1050(32)           785.4260          221.2653
   930    27.6251    1300(36)           895.4242          219.3773
   931    27.6451    1510(39)          1184.4177          217.4894
   932    27.6651    2000(45)          1663.5892          215.6014
   933    27.6851    2290(48)          2339.3433          213.7136
   934    27.7051    2940(54)          3171.6543          211.8257
   935    27.7251    4050(64)          4100.9653          209.9377
   936    27.7451    5360(73)          5288.2085          208.0497
   937    27.7651    7680(88)          7508.3984          206.1619
   938    27.7851    11370(107)         11066.1416          204.2740
   939    27.8051    13170(115)         12708.1338          202.3860
   940    27.8251    11550(107)         10537.1875          200.4980
   941    27.8451    8100(90)          8167.9648          198.6102
   942    27.8651    6280(79)          7148.9272          196.7223
   943    27.8851    5180(72)          5551.5049          194.8343
   944    27.9051    3190(56)          3344.5979          192.9463
   945    27.9251    1480(38)          1733.8986          191.0585
   946    27.9451    910(30)           923.9524          189.1706
   947    27.9651    550(23)           608.0980          187.2826
   948    27.9851    520(23)           506.5887          185.3947
   949    28.0051    420(20)           469.3322          183.5069
   950    28.0251    500(22)           439.1972          181.6189
   951    28.0451    340(18)           404.1440          179.7309
   952    28.0651    280(17)           367.2007          177.8430
   953    28.0851    280(17)           332.9089          175.9550
   954    28.1051    250(16)           303.5788          174.0672
   955    28.1251    290(17)           279.4594          172.1792
   956    28.1451    270(16)           259.8896          170.2913
   957    28.1651    200(14)           242.5209          168.4033
   958    28.1851    330(18)           229.5078          166.5155
   959    28.2051    240(15)           218.6419          164.6276
   960    28.2251    170(13)           209.2838          162.7396
   961    28.2451    220(15)           205.5166          165.5151
   962    28.2651    180(13)           203.3496          168.2904
   963    28.2851    240(15)           201.9987          171.0660
   964    28.3051    230(15)           201.3089          173.8415
   965    28.3251    250(16)           201.1616          176.6171
   966    28.3451    180(13)           201.4654          179.3923
   967    28.3651    190(14)           202.1507          182.1679
   968    28.3851    220(15)           203.1658          184.9434
   969    28.4051    210(14)           204.4746          187.7189
   970    28.4251    210(14)           206.0587          190.4942
   971    28.4451    170(13)           207.9237          193.2698
   972    28.4651    220(15)           210.1141          196.0453
   973    28.4851    200(14)           212.7423          198.8209
   974    28.5051    220(15)           210.1221          201.5961
   975    28.5251    200(14)           214.8649          204.3717
   976    28.5451    200(14)           221.0125          207.1472
   977    28.5651    230(15)           225.9541          209.9228
   978    28.5851    240(15)           236.1359          212.6983
   979    28.6051    190(14)           248.1603          215.4736
   980    28.6251    240(15)           262.7088          218.2491
   981    28.6451    270(16)           283.5964          221.0247
   982    28.6651    300(17)           313.9304          223.8002
   983    28.6851    380(19)           339.6944          226.5755
   984    28.7051    310(18)           350.3851          229.3510
   985    28.7251    330(18)           354.6205          232.1266
   986    28.7451    320(18)           345.2589          234.9021
   987    28.7651    350(19)           323.9383          237.6774
   988    28.7851    340(18)           305.4971          240.4529
   989    28.8051    280(17)           291.6769          243.2285
   990    28.8251    330(18)           276.6346          246.0040
   991    28.8451    270(16)           265.1316          248.7793
   992    28.8651    360(19)           259.9670          251.5549
   993    28.8851    370(19)           259.2798          254.3304
   994    28.9051    350(19)           260.7297          257.1060
   995    28.9251    450(21)           263.6103          259.8812
   996    28.9451    450(21)           266.0501          262.6568
   997    28.9651    400(20)           268.5135          265.4323
   998    28.9851    280(17)           270.9985          268.2079
   999    29.0051    330(18)           273.8745          270.9831
  1000    29.0251    280(17)           276.5050          273.7587
  1001    29.0451    230(15)           279.2071          276.5342
  1002    29.0651    290(17)           281.9767          279.3098
  1003    29.0851    210(14)           284.8085          282.0853
  1004    29.1051    240(15)           287.6989          284.8606
  1005    29.1251    210(14)           290.6479          287.6361
  1006    29.1451    260(16)           293.6578          290.4117
  1007    29.1651    210(14)           296.7344          293.1872
  1008    29.1851    260(16)           299.8866          295.9625
  1009    29.2051    260(16)           302.2309          297.8407
  1010    29.2251    240(15)           303.3365          298.3726
  1011    29.2451    330(18)           304.5745          298.9044
  1012    29.2651    240(15)           305.9785          299.4363
  1013    29.2851    340(18)           307.5946          299.9682
  1014    29.3051    310(18)           309.4858          300.5001
  1015    29.3251    270(16)           311.7419          301.0320
  1016    29.3451    350(19)           314.4950          301.5638
  1017    29.3651    340(18)           317.9561          302.0957
  1018    29.3851    400(20)           322.4600          302.6276
  1019    29.4051    450(21)           328.7692          303.1595
  1020    29.4251    410(20)           338.1694          303.6913
  1021    29.4451    390(20)           353.2727          304.2232
  1022    29.4651    480(22)           378.3469          304.7551
  1023    29.4851    430(21)           419.6407          305.2870
  1024    29.5051    600(24)           483.9354          305.8189
  1025    29.5251    590(24)           575.2714          306.3508
  1026    29.5451    790(28)           690.8662          306.8827
  1027    29.5651    1010(32)           824.9951          307.4146
  1028    29.5851    1360(37)           998.7882          307.9464
  1029    29.6051    1660(41)          1309.9041          308.4783
  1030    29.6251    1880(43)          1799.7529          309.0102
  1031    29.6451    2250(47)          2050.2493          309.5421
  1032    29.6651    1950(44)          1765.2091          310.0740
  1033    29.6851    1480(38)          1406.7638          310.6058
  1034    29.7051    1290(36)          1274.8254          311.1377
  1035    29.7251    1010(32)          1129.0793          311.6696
  1036    29.7451    880(30)           843.7906          312.2015
  1037    29.7651    600(24)           589.6359          312.7333
  1038    29.7851    420(20)           445.4944          313.2652
  1039    29.8051    320(18)           383.1718          313.7971
  1040    29.8251    340(18)           361.0518          314.3290
  1041    29.8451    230(15)           353.5006          314.8608
  1042    29.8651    340(18)           349.3446          315.3928
  1043    29.8851    300(17)           345.2881          315.9247
  1044    29.9051    290(17)           341.1115          316.4565
  1045    29.9251    280(17)           337.2727          316.9884
  1046    29.9451    290(17)           334.0816          317.5203
  1047    29.9651    280(17)           331.6013          318.0522
  1048    29.9851    280(17)           329.7513          318.5840
  1049    30.0051    220(15)           328.4082          319.1159
  1050    30.0251    290(17)           327.4557          319.6478
  1051    30.0451    350(19)           326.8009          320.1797
  1052    30.0651    260(16)           326.3740          320.7116
  1053    30.0851    360(19)           326.1230          321.2435
  1054    30.1051    390(20)           326.0096          321.7753
  1055    30.1251    380(19)           326.0047          322.3072
  1056    30.1451    380(19)           326.0866          322.8391
  1057    30.1651    310(18)           326.2384          323.3710
  1058    30.1851    240(15)           326.4471          323.9028
  1059    30.2051    320(18)           326.7024          324.4347
  1060    30.2251    280(17)           326.9962          324.9666
  1061    30.2451    310(18)           327.3222          325.4985
  1062    30.2651    210(14)           327.6749          326.0304
  1063    30.2851    280(17)           325.8116          324.3236
  1064    30.3051    240(15)           323.9675          322.6169
  1065    30.3251    260(16)           322.1397          320.9101
  1066    30.3451    230(15)           327.6574          319.2035
  1067    30.3651    340(18)           326.6723          317.4967
  1068    30.3851    370(19)           325.7829          315.7899
  1069    30.4051    300(17)           325.0103          314.0832
  1070    30.4251    300(17)           328.0298          312.3766
  1071    30.4451    300(17)           327.9570          310.6698
  1072    30.4651    300(17)           328.1124          308.9631
  1073    30.4851    400(20)           328.5410          307.2563
  1074    30.5051    400(20)           329.2941          305.5497
  1075    30.5251    330(18)           330.4355          303.8429
  1076    30.5451    400(20)           332.0439          302.1362
  1077    30.5651    420(20)           334.2180          300.4294
  1078    30.5851    510(23)           337.0828          298.7227
  1079    30.6051    430(21)           340.7966          297.0161
  1080    30.6251    520(23)           345.5649          295.3093
  1081    30.6451    420(20)           351.6535          293.6025
  1082    30.6651    460(21)           359.4128          291.8958
  1083    30.6851    600(24)           369.3090          290.1891
  1084    30.7051    480(22)           381.9762          288.4824
  1085    30.7251    540(23)           398.2864          286.7756
  1086    30.7451    580(24)           419.4796          285.0688
  1087    30.7651    750(27)           447.4002          283.3623
  1088    30.7851    820(29)           485.0146          281.6555
  1089    30.8051    860(29)           537.5195          279.9487
  1090    30.8251    920(30)           614.7491          278.2420
  1091    30.8451    1110(33)           735.7250          276.5354
  1092    30.8651    1490(39)           935.8301          274.8286
  1093    30.8851    1900(44)          1274.4094          273.1219
  1094    30.9051    2240(47)          1835.9395          271.4151
  1095    30.9251    2970(54)          2712.2036          269.7085
  1096    30.9451    3870(62)          3957.9771          268.0017
  1097    30.9651    4920(70)          5544.5850          266.2950
  1098    30.9851    7010(84)          7431.6079          264.5882
  1099    31.0051    10400(102)          9996.7754          262.8816
  1100    31.0251    15480(124)         14590.3076          261.1748
  1101    31.0451    20780(144)         21230.6680          259.4681
  1102    31.0651    23700(154)         23851.6074          257.7613
  1103    31.0851    21090(145)         19503.3672          256.0545
  1104    31.1051    14720(121)         14673.2246          254.3479
  1105    31.1251    10910(104)         13114.6318          252.6412
  1106    31.1451    10330(102)         11590.2998          250.9344
  1107    31.1651    8000(89)          7939.5415          249.2277
  1108    31.1851    4380(66)          4378.1875          247.5211
  1109    31.2051    1730(42)          2243.7729          245.8143
  1110    31.2251    1040(32)          1271.5309          244.1075
  1111    31.2451    630(25)           900.1340          242.4008
  1112    31.2651    550(23)           761.1584          240.6942
  1113    31.2851    530(23)           686.0083          238.9874
  1114    31.3051    430(21)           619.9191          237.2806
  1115    31.3251    450(21)           554.9432          235.5739
  1116    31.3451    420(20)           495.2487          233.8673
  1117    31.3651    330(18)           444.3713          232.1605
  1118    31.3851    380(19)           403.0195          230.4537
  1119    31.4051    340(18)           370.0977          228.7470
  1120    31.4251    280(17)           343.9456          227.0404
  1121    31.4451    280(17)           322.9933          225.3336
  1122    31.4651    210(14)           305.9893          223.6269
  1123    31.4851    310(18)           291.9902          221.9201
  1124    31.5051    230(15)           280.3008          220.2135
  1125    31.5251    200(14)           270.4044          218.5067
  1126    31.5451    280(17)           264.8004          219.6817
  1127    31.5651    240(15)           260.3173          220.8568
  1128    31.5851    220(15)           256.7336          222.0318
  1129    31.6051    290(17)           253.8787          223.2067
  1130    31.6251    210(14)           251.6184          224.3817
  1131    31.6451    280(17)           249.8477          225.5567
  1132    31.6651    250(16)           248.4829          226.7317
  1133    31.6851    240(15)           247.4568          227.9066
  1134    31.7051    210(14)           246.7149          229.0816
  1135    31.7251    220(15)           246.2132          230.2566
  1136    31.7451    200(14)           246.6318          231.4317
  1137    31.7651    220(15)           238.8735          232.6066
  1138    31.7851    200(14)           239.6117          233.7816
  1139    31.8051    250(16)           240.4270          234.9566
  1140    31.8251    340(18)           241.6564          236.1316
  1141    31.8451    200(14)           238.8603          237.3065
  1142    31.8651    310(18)           240.2015          238.4815
  1143    31.8851    380(19)           241.5711          239.6565
  1144    31.9051    300(17)           242.9704          240.8315
  1145    31.9251    290(17)           244.4051          242.0064
  1146    31.9451    310(18)           245.8829          243.1815
  1147    31.9651    330(18)           247.4126          244.3565
  1148    31.9851    300(17)           249.0058          245.5315
  1149    32.0051    340(18)           250.6767          246.7064
  1150    32.0251    250(16)           252.4446          247.8814
  1151    32.0451    290(17)           254.3337          249.0564
  1152    32.0651    350(19)           256.3760          250.2314
  1153    32.0851    330(18)           258.6142          251.4064
  1154    32.1051    340(18)           261.1059          252.5815
  1155    32.1251    360(19)           263.9304          253.7565
  1156    32.1451    350(19)           267.1984          254.9313
  1157    32.1651    320(18)           271.0741          256.1063
  1158    32.1851    330(18)           275.8106          257.2813
  1159    32.2051    330(18)           281.8367          258.4563
  1160    32.2251    280(17)           289.9395          259.6313
  1161    32.2451    340(18)           301.6315          260.8063
  1162    32.2651    350(19)           319.7784          261.9813
  1163    32.2851    370(19)           349.4232          263.1563
  1164    32.3051    420(20)           399.1160          264.3311
  1165    32.3251    470(22)           477.1660          265.5062
  1166    32.3451    530(23)           592.8042          266.6812
  1167    32.3651    690(26)           748.1499          267.8562
  1168    32.3851    820(29)           939.4754          269.0312
  1169    32.4051    1210(35)          1181.5486          270.2062
  1170    32.4251    1680(41)          1573.4712          271.3812
  1171    32.4451    2390(49)          2231.5818          272.5562
  1172    32.4651    2980(55)          2779.3752          273.7310
  1173    32.4851    3140(56)          2576.6213          274.9060
  1174    32.5051    2130(46)          1981.6813          276.0811
  1175    32.5251    1880(43)          1660.8210          277.2561
  1176    32.5451    1510(39)          1597.4622          278.4311
  1177    32.5651    1300(36)          1357.7493          279.6061
  1178    32.5851    1030(32)           950.0349          280.7811
  1179    32.6051    660(26)           628.2299          281.9561
  1180    32.6251    490(22)           456.0611          283.1311
  1181    32.6451    380(19)           383.4811          284.3059
  1182    32.6651    350(19)           357.6938          285.4810
  1183    32.6851    350(19)           348.9246          286.6559
  1184    32.7051    340(18)           344.9564          287.8310
  1185    32.7251    270(16)           342.4852          289.0060
  1186    32.7451    300(17)           340.8820          289.5030
  1187    32.7651    270(16)           341.7649          289.9999
  1188    32.7851    350(19)           346.4184          290.4969
  1189    32.8051    270(16)           357.8781          290.9938
  1190    32.8251    360(19)           378.0370          291.4907
  1191    32.8451    450(21)           414.2039          291.9877
  1192    32.8651    390(20)           475.8016          292.4847
  1193    32.8851    650(25)           574.1177          292.9816
  1194    32.9051    570(24)           715.9558          293.4786
  1195    32.9251    760(28)           901.3752          293.9756
  1196    32.9451    980(31)          1128.9297          294.4725
  1197    32.9651    1450(38)          1440.8838          294.9694
  1198    32.9851    1850(43)          1981.9962          295.4664
  1199    33.0051    2770(53)          2757.6616          295.9633
  1200    33.0251    3200(57)          3102.2104          296.4603
  1201    33.0451    2680(52)          2619.1848          296.9573
  1202    33.0651    2020(45)          2006.0806          297.4543
  1203    33.0851    1590(40)          1793.0957          297.9512
  1204    33.1051    1650(41)          1719.5695          298.4482
  1205    33.1251    1390(37)          1378.2432          298.9452
  1206    33.1451    820(29)           933.0854          299.4420
  1207    33.1651    540(23)           624.2380          299.9390
  1208    33.1851    380(19)           469.8708          300.4360
  1209    33.2051    330(18)           408.6342          300.9330
  1210    33.2251    300(17)           388.4342          301.4299
  1211    33.2451    360(19)           383.0586          301.9269
  1212    33.2651    330(18)           382.7544          302.4239
  1213    33.2851    390(20)           387.1253          302.9208
  1214    33.3051    410(20)           398.5264          303.4177
  1215    33.3251    410(20)           422.3770          303.9147
  1216    33.3451    540(23)           467.3543          304.4116
  1217    33.3651    580(24)           545.7950          304.9086
  1218    33.3851    700(26)           671.7667          305.4056
  1219    33.4051    960(31)           855.4287          305.9025
  1220    33.4251    890(30)          1096.8815          306.3995
  1221    33.4451    1340(37)          1395.6138          306.8965
  1222    33.4651    1900(44)          1808.5516          307.3933
  1223    33.4851    2730(52)          2522.1633          307.8903
  1224    33.5051    3580(60)          3529.8816          308.3873
  1225    33.5251    3950(63)          3962.9602          308.8842
  1226    33.5451    3820(62)          3324.8711          309.3812
  1227    33.5651    2720(52)          2519.5576          309.8782
  1228    33.5851    1950(44)          2237.6345          310.3752
  1229    33.6051    2120(46)          2164.2510          310.8721
  1230    33.6251    1760(42)          1744.8676          311.3691
  1231    33.6451    1210(35)          1165.1764          311.8660
  1232    33.6651    730(27)           745.8264          312.3629
  1233    33.6851    420(20)           530.9532          312.8599
  1234    33.7051    330(18)           440.9737          313.3569
  1235    33.7251    340(18)           409.0558          313.8539
  1236    33.7451    340(18)           393.8384          314.3508
  1237    33.7651    290(17)           384.4653          314.8478
  1238    33.7851    260(16)           376.4101          315.3448
  1239    33.8051    280(17)           368.0465          314.3851
  1240    33.8251    320(18)           360.9130          313.4253
  1241    33.8451    330(18)           355.9274          312.4655
  1242    33.8651    400(20)           352.6469          311.5056
  1243    33.8851    430(21)           350.9152          310.5458
  1244    33.9051    320(18)           350.5995          309.5860
  1245    33.9251    330(18)           351.6447          308.6262
  1246    33.9451    400(20)           354.0904          307.6664
  1247    33.9651    480(22)           358.0801          306.7067
  1248    33.9851    500(22)           363.8799          305.7469
  1249    34.0051    440(21)           371.9035          304.7870
  1250    34.0251    380(19)           382.7704          303.8272
  1251    34.0451    590(24)           397.4054          302.8674
  1252    34.0651    540(23)           417.2356          301.9076
  1253    34.0851    550(23)           444.6072          300.9478
  1254    34.1051    690(26)           483.6897          299.9879
  1255    34.1251    810(28)           542.3506          299.0281
  1256    34.1451    880(30)           635.5909          298.0685
  1257    34.1651    1030(32)           790.8600          297.1086
  1258    34.1851    1280(36)          1053.4363          296.1488
  1259    34.2051    1650(41)          1487.2362          295.1890
  1260    34.2251    2000(45)          2162.5874          294.2292
  1261    34.2451    2920(54)          3125.9661          293.2693
  1262    34.2651    3930(63)          4379.3906          292.3095
  1263    34.2851    5350(73)          5949.0068          291.3497
  1264    34.3051    7890(89)          8216.0303          290.3900
  1265    34.3251    12230(111)         12125.0391          289.4302
  1266    34.3451    16310(128)         17022.0723          288.4704
  1267    34.3651    19050(138)         18210.6719          287.5106
  1268    34.3851    15720(125)         14509.0400          286.5508
  1269    34.4051    11120(105)         10757.7871          285.5909
  1270    34.4251    9050(95)          9704.6543          284.6311
  1271    34.4451    8640(93)          9401.7236          283.6713
  1272    34.4651    7030(84)          7276.3389          282.7116
  1273    34.4851    4520(67)          4399.0859          281.7518
  1274    34.5051    2200(47)          2357.8611          280.7920
  1275    34.5251    1210(35)          1312.6844          279.8322
  1276    34.5451    780(28)           869.5695          278.8723
  1277    34.5651    570(24)           695.0171          277.9125
  1278    34.5851    550(23)           614.0728          276.9527
  1279    34.6051    360(19)           558.2396          275.9929
  1280    34.6251    420(20)           509.1266          275.0330
  1281    34.6451    370(19)           465.3810          274.0734
  1282    34.6651    350(19)           428.5256          273.1136
  1283    34.6851    460(21)           399.0348          272.1537
  1284    34.7051    360(19)           376.2068          271.1939
  1285    34.7251    330(18)           358.8850          270.2341
  1286    34.7451    370(19)           345.9685          269.2743
  1287    34.7651    320(18)           336.6247          268.3145
  1288    34.7851    370(19)           330.3422          267.3546
  1289    34.8051    340(18)           326.9578          266.3950
  1290    34.8251    300(17)           326.7504          265.4352
  1291    34.8451    350(19)           330.6934          264.4753
  1292    34.8651    380(19)           340.9262          263.5155
  1293    34.8851    400(20)           362.1494          262.5557
  1294    34.9051    490(22)           399.4792          261.5959
  1295    34.9251    500(22)           462.3813          260.6360
  1296    34.9451    680(26)           560.2802          259.6762
  1297    34.9651    750(27)           700.3077          258.7166
  1298    34.9851    950(31)           886.1198          257.7567
  1299    35.0051    1250(35)          1136.7538          256.7969
  1300    35.0251    1590(40)          1526.9155          255.8371
  1301    35.0451    1990(45)          2133.2324          254.8773
  1302    35.0651    2620(51)          2679.9360          253.9174
  1303    35.0851    2880(54)          2719.8848          252.9576
  1304    35.1051    2650(51)          2540.3384          251.9978
  1305    35.1251    2520(50)          2483.0278          251.0380
  1306    35.1451    2270(48)          2358.2603          250.0783
  1307    35.1651    2080(46)          1992.6761          249.1185
  1308    35.1851    1650(41)          1537.5221          248.1587
  1309    35.2051    1090(33)          1225.7629          247.1989
  1310    35.2251    920(30)           989.3727          246.2390
  1311    35.2451    770(28)           732.3595          245.2792
  1312    35.2651    660(26)           524.4924          244.3194
  1313    35.2851    440(21)           404.2128          243.3595
  1314    35.3051    410(20)           347.7911          242.3999
  1315    35.3251    440(21)           324.4026          241.4401
  1316    35.3451    440(21)           315.7576          240.4803
  1317    35.3651    380(19)           314.5065          239.5204
  1318    35.3851    330(18)           319.7370          238.5606
  1319    35.4051    380(19)           334.4713          237.6008
  1320    35.4251    380(19)           364.7983          236.6410
  1321    35.4451    440(21)           420.4543          235.6811
  1322    35.4651    460(21)           513.6880          234.7215
  1323    35.4851    570(24)           655.9235          233.7617
  1324    35.5051    690(26)           852.3691          232.8018
  1325    35.5251    1040(32)          1103.7391          231.8420
  1326    35.5451    1390(37)          1439.2297          230.8822
  1327    35.5651    1980(44)          1983.8043          229.9224
  1328    35.5851    2890(54)          2834.7366          228.9625
  1329    35.6051    3580(60)          3468.3406          228.0027
  1330    35.6251    3400(58)          3159.2366          227.0429
  1331    35.6451    2530(50)          2377.0520          226.0833
  1332    35.6651    1720(41)          1926.1653          225.1234
  1333    35.6851    1610(40)          1902.9386          224.1636
  1334    35.7051    1630(40)          1782.8571          223.2038
  1335    35.7251    1500(39)          1333.8339          222.2439
  1336    35.7451    880(30)           872.1668          221.2841
  1337    35.7651    540(23)           598.1891          220.3243
  1338    35.7851    450(21)           491.3622          219.3645
  1339    35.8051    480(22)           480.1962          218.4048
  1340    35.8251    490(22)           520.7339          217.4450
  1341    35.8451    690(26)           611.3967          216.4852
  1342    35.8651    800(28)           768.3593          215.5254
  1343    35.8851    880(30)           903.4994          214.5655
  1344    35.9051    970(31)           857.1443          213.6057
  1345    35.9251    810(28)           694.4998          212.6459
  1346    35.9451    580(24)           586.3958          211.6861
  1347    35.9651    540(23)           575.3371          210.7264
  1348    35.9851    470(22)           565.8937          209.7666
  1349    36.0051    450(21)           490.9763          208.8068
  1350    36.0251    360(19)           406.5226          207.8469
  1351    36.0451    300(17)           361.9009          206.8871
  1352    36.0651    370(19)           358.0926          205.7517
  1353    36.0851    490(22)           388.0624          204.6162
  1354    36.1051    430(21)           458.1998          203.4808
  1355    36.1251    470(22)           551.5969          202.3454
  1356    36.1451    580(24)           577.0331          201.2101
  1357    36.1651    510(23)           502.8438          200.0747
  1358    36.1851    330(18)           419.4470          198.9393
  1359    36.2051    340(18)           389.4168          197.8038
  1360    36.2251    410(20)           389.3952          196.6684
  1361    36.2451    340(18)           358.7606          195.5330
  1362    36.2651    300(17)           299.8446          194.3975
  1363    36.2851    200(14)           250.2221          193.2621
  1364    36.3051    200(14)           221.5677          192.1269
  1365    36.3251    220(15)           207.7582          190.9914
  1366    36.3451    150(12)           200.6902          189.8560
  1367    36.3651    170(13)           197.1676          188.7205
  1368    36.3851    190(14)           194.5898          187.5851
  1369    36.4051    190(14)           192.2757          186.4497
  1370    36.4251    200(14)           189.8015          185.3142
  1371    36.4451    190(14)           187.8264          184.1788
  1372    36.4651    220(15)           186.0107          183.0436
  1373    36.4851    220(15)           184.3493          181.9081
  1374    36.5051    240(15)           182.7968          180.7727
  1375    36.5251    120(11)           181.3368          179.6373
  1376    36.5451    180(13)           181.2407          179.7952
  1377    36.5651    180(13)           181.1984          179.9532
  1378    36.5851    220(15)           181.1976          180.1111
  1379    36.6051    170(13)           181.2610          180.2691
  1380    36.6251    190(14)           181.8188          180.4270
  1381    36.6451    150(12)           181.9767          180.5849
  1382    36.6651    200(14)           182.1611          180.7429
  1383    36.6851    150(12)           182.3862          180.9008
  1384    36.7051    250(16)           182.5619          181.0588
  1385    36.7251    230(15)           183.1487          181.2167
  1386    36.7451    120(11)           183.4876          181.3747
  1387    36.7651    160(13)           183.8686          181.5326
  1388    36.7851    220(15)           184.3000          181.6906
  1389    36.8051    200(14)           184.7930          181.8485
  1390    36.8251    270(16)           185.3638          182.0064
  1391    36.8451    160(13)           186.0359          182.1644
  1392    36.8651    140(12)           186.7762          182.3223
  1393    36.8851    290(17)           187.7908          182.4803
  1394    36.9051    180(13)           189.1093          182.6382
  1395    36.9251    200(14)           190.9139          182.7962
  1396    36.9451    150(12)           193.4998          182.9541
  1397    36.9651    230(15)           197.2585          183.1121
  1398    36.9851    230(15)           202.7710          183.2700
  1399    37.0051    200(14)           210.4611          183.4280
  1400    37.0251    310(18)           220.6127          183.5859
  1401    37.0451    240(15)           233.6847          183.7439
  1402    37.0651    290(17)           251.9948          183.9018
  1403    37.0851    300(17)           281.1277          184.0598
  1404    37.1051    380(19)           319.7146          184.2177
  1405    37.1251    360(19)           343.0079          184.3757
  1406    37.1451    440(21)           341.6953          184.5336
  1407    37.1651    400(20)           347.2623          184.6915
  1408    37.1851    440(21)           389.6541          184.8495
  1409    37.2051    510(23)           477.5239          185.0074
  1410    37.2251    490(22)           605.2808          185.1654
  1411    37.2451    700(26)           779.3055          185.3233
  1412    37.2651    850(29)          1016.3919          185.4813
  1413    37.2851    1340(37)          1339.5125          185.6392
  1414    37.3051    1980(44)          1828.4595          185.7971
  1415    37.3251    2610(51)          2612.2590          185.9551
  1416    37.3451    3570(60)          3475.6833          186.1131
  1417    37.3651    3980(63)          3605.4119          186.2710
  1418    37.3851    2970(54)          2881.9617          186.4290
  1419    37.4051    2060(45)          2155.9573          186.5869
  1420    37.4251    1690(41)          1926.2271          186.7449
  1421    37.4451    1890(43)          1963.1771          186.9028
  1422    37.4651    1580(40)          1722.1077          187.0607
  1423    37.4851    1280(36)          1193.6102          187.2187
  1424    37.5051    840(29)           729.3459          187.3766
  1425    37.5251    440(21)           459.6112          187.5346
  1426    37.5451    330(18)           334.7762          187.6925
  1427    37.5651    320(18)           283.8659          187.8505
  1428    37.5851    200(14)           263.1236          188.0084
  1429    37.6051    260(16)           253.0826          188.1664
  1430    37.6251    290(17)           247.6134          188.3243
  1431    37.6451    280(17)           246.4021          188.4822
  1432    37.6651    250(16)           251.4442          188.6402
  1433    37.6851    270(16)           265.8390          188.7981
  1434    37.7051    270(16)           293.1823          188.9561
  1435    37.7251    270(16)           336.5335          189.1140
  1436    37.7451    460(21)           397.3110          189.2720
  1437    37.7651    480(22)           477.5196          189.4299
  1438    37.7851    710(27)           592.1438          189.5879
  1439    37.8051    850(29)           781.6520          189.7458
  1440    37.8251    1130(34)          1036.5289          189.9038
  1441    37.8451    1170(34)          1152.4700          190.0617
  1442    37.8651    1190(34)           997.5276          190.2197
  1443    37.8851    840(29)           770.9176          190.3776
  1444    37.9051    530(23)           664.8667          190.5356
  1445    37.9251    730(27)           675.6466          190.6935
  1446    37.9451    610(25)           651.0630          190.8515
  1447    37.9651    490(22)           522.4734          191.0094
  1448    37.9851    420(20)           379.9643          191.1673
  1449    38.0051    260(16)           287.0136          191.3253
  1450    38.0251    270(16)           240.8388          191.4832
  1451    38.0451    240(15)           221.0876          191.6412
  1452    38.0651    200(14)           212.8167          191.7991
  1453    38.0851    180(13)           208.0952          191.9571
  1454    38.1051    190(14)           205.2755          192.1150
  1455    38.1251    150(12)           202.9420          192.2730
  1456    38.1451    170(13)           200.9879          192.4309
  1457    38.1651    220(15)           199.4075          192.5889
  1458    38.1851    170(13)           197.9270          192.7468
  1459    38.2051    220(15)           197.0574          192.9048
  1460    38.2251    220(15)           196.4258          193.0627
  1461    38.2451    210(14)           195.9741          193.2207
  1462    38.2651    220(15)           195.6567          193.3786
  1463    38.2851    190(14)           195.4397          193.5366
  1464    38.3051    190(14)           195.2985          193.6945
  1465    38.3251    200(14)           195.2152          193.8524
  1466    38.3451    180(13)           195.1767          194.0104
  1467    38.3651    160(13)           195.1731          194.1683
  1468    38.3851    250(16)           195.1972          194.3263
  1469    38.4051    170(13)           195.2434          194.4842
  1470    38.4251    200(14)           195.3074          194.6422
  1471    38.4451    130(11)           195.3858          194.8001
  1472    38.4651    200(14)           195.8077          195.2307
  1473    38.4851    220(15)           196.1866          195.6615
  1474    38.5051    200(14)           196.5744          196.0921
  1475    38.5251    220(15)           196.9700          196.5229
  1476    38.5451    240(15)           197.3724          196.9536
  1477    38.5651    260(16)           197.8100          197.3843
  1478    38.5851    250(16)           198.0785          197.8150
  1479    38.6051    230(15)           198.5148          198.2457
  1480    38.6251    250(16)           198.9554          198.6764
  1481    38.6451    180(13)           199.4006          199.1070
  1482    38.6651    190(14)           199.8512          199.5377
  1483    38.6851    240(15)           200.2354          199.9684
  1484    38.7051    240(15)           200.7053          200.3991
  1485    38.7251    130(11)           201.1829          200.8298
  1486    38.7451    180(13)           201.6700          201.2605
  1487    38.7651    260(16)           202.1690          201.6912
  1488    38.7851    200(14)           202.6834          202.1219
  1489    38.8051    210(14)           203.2172          202.5525
  1490    38.8251    190(14)           203.7767          202.9832
  1491    38.8451    170(13)           204.3697          203.4139
  1492    38.8651    160(13)           205.0076          203.8446
  1493    38.8851    170(13)           205.7066          204.2753
  1494    38.9051    190(14)           206.4911          204.7060
  1495    38.9251    170(13)           207.3998          205.1367
  1496    38.9451    210(14)           208.3282          205.3973
  1497    38.9651    230(15)           209.5683          205.6578
  1498    38.9851    180(13)           211.3419          205.9184
  1499    39.0051    190(14)           214.0654          206.1789
  1500    39.0251    200(14)           218.4536          206.4395
  1501    39.0451    190(14)           225.6055          206.7001
  1502    39.0651    260(16)           236.9500          206.9606
  1503    39.0851    210(14)           253.9199          207.2212
  1504    39.1051    270(16)           277.4772          207.4818
  1505    39.1251    270(16)           308.4192          207.7423
  1506    39.1451    390(20)           351.2872          208.0028
  1507    39.1651    430(21)           418.5790          208.2634
  1508    39.1851    420(20)           517.2279          208.5240
  1509    39.2051    490(22)           587.1687          208.7845
  1510    39.2251    590(24)           551.6467          209.0451
  1511    39.2451    510(23)           459.9303          209.3056
  1512    39.2651    370(19)           399.6351          209.5662
  1513    39.2851    330(18)           394.6514          209.8268
  1514    39.3051    340(18)           402.4464          210.0873
  1515    39.3251    360(19)           370.0815          210.3478
  1516    39.3451    280(17)           312.1263          210.6084
  1517    39.3651    310(18)           265.6186          210.8690
  1518    39.3851    240(15)           239.9272          211.1295
  1519    39.4051    240(15)           228.4932          211.3901
  1520    39.4251    250(16)           224.1434          211.6507
  1521    39.4451    230(15)           222.8094          211.9112
  1522    39.4651    240(15)           222.4393          212.1717
  1523    39.4851    280(17)           222.5874          212.4323
  1524    39.5051    240(15)           223.1333          212.6929
  1525    39.5251    220(15)           224.1704          212.9534
  1526    39.5451    250(16)           225.8849          213.2140
  1527    39.5651    250(16)           228.3304          213.4745
  1528    39.5851    300(17)           231.8020          213.7351
  1529    39.6051    210(14)           236.6627          213.9957
  1530    39.6251    250(16)           243.5247          214.2562
  1531    39.6451    300(17)           253.5803          214.5168
  1532    39.6651    350(19)           269.2693          214.7773
  1533    39.6851    420(20)           294.7598          215.0379
  1534    39.7051    350(19)           335.0468          215.2984
  1535    39.7251    450(21)           396.6898          215.5590
  1536    39.7451    540(23)           491.9861          215.8196
  1537    39.7651    560(24)           634.9531          216.0801
  1538    39.7851    790(28)           834.0522          216.3407
  1539    39.8051    1260(35)          1098.1444          216.6012
  1540    39.8251    1560(39)          1472.9426          216.8618
  1541    39.8451    2510(50)          2075.0342          217.1223
  1542    39.8651    3090(56)          2866.9958          217.3829
  1543    39.8851    3120(56)          3239.6348          217.6435
  1544    39.9051    3110(56)          2777.5107          217.9040
  1545    39.9251    2240(47)          2056.2666          218.1646
  1546    39.9451    1710(41)          1677.6241          218.4251
  1547    39.9651    1610(40)          1709.0443          218.6857
  1548    39.9851    1550(39)          1755.4580          218.9462
  1549    40.0051    1360(37)          1465.5627          219.2068
  1550    40.0251    1070(33)          1029.8362          219.4673
  1551    40.0451    820(29)           727.4765          219.7279
  1552    40.0651    700(26)           617.2093          219.9885
  1553    40.0851    750(27)           650.0372          220.2490
  1554    40.1051    840(29)           755.6888          220.5096
  1555    40.1251    1060(33)           881.3732          220.7702
  1556    40.1451    1090(33)          1030.8414          221.0307
  1557    40.1651    1260(35)          1165.1353          221.2912
  1558    40.1851    1400(37)          1158.3138          221.5518
  1559    40.2051    1200(35)          1014.7491          221.8124
  1560    40.2251    980(31)           866.2535          222.0729
  1561    40.2451    710(27)           788.1188          222.3335
  1562    40.2651    710(27)           760.5778          222.5941
  1563    40.2851    610(25)           697.6388          222.8546
  1564    40.3051    480(22)           573.5380          223.1151
  1565    40.3251    420(20)           449.5042          223.3757
  1566    40.3451    420(20)           362.7828          223.6363
  1567    40.3651    250(16)           310.5938          223.8968
  1568    40.3851    210(14)           280.2668          224.1574
  1569    40.4051    280(17)           262.4147          224.4179
  1570    40.4251    200(14)           251.5815          224.6785
  1571    40.4451    260(16)           244.9877          224.9391
  1572    40.4651    220(15)           240.6665          225.1996
  1573    40.4851    260(16)           237.8738          225.4601
  1574    40.5051    270(16)           236.0857          225.7207
  1575    40.5251    250(16)           234.9948          225.9813
  1576    40.5451    230(15)           234.4214          226.2418
  1577    40.5651    210(14)           234.2654          226.5024
  1578    40.5851    240(15)           234.4870          226.7630
  1579    40.6051    280(17)           235.0932          227.0235
  1580    40.6251    250(16)           235.7325          227.2841
  1581    40.6451    290(17)           237.4043          227.5446
  1582    40.6651    270(16)           239.9046          227.8052
  1583    40.6851    260(16)           243.6855          228.0657
  1584    40.7051    270(16)           249.5685          228.3263
  1585    40.7251    270(16)           258.8622          228.5869
  1586    40.7451    240(15)           274.7827          228.8474
  1587    40.7651    310(18)           301.8952          229.1080
  1588    40.7851    390(20)           346.4842          229.3685
  1589    40.8051    350(19)           409.0291          229.6291
  1590    40.8251    440(21)           466.2255          229.8896
  1591    40.8451    550(23)           478.0361          230.1502
  1592    40.8651    600(24)           449.3874          230.4107
  1593    40.8851    500(22)           427.5246          230.6713
  1594    40.9051    410(20)           439.6305          230.9319
  1595    40.9251    540(23)           482.2474          231.1924
  1596    40.9451    560(24)           539.4929          231.4530
  1597    40.9651    690(26)           620.4825          231.7135
  1598    40.9851    720(27)           775.7240          231.9741
  1599    41.0051    1090(33)          1070.6765          232.2346
  1600    41.0251    1600(40)          1556.5732          232.4952
  1601    41.0451    2340(48)          2200.5110          232.7558
  1602    41.0651    2890(54)          2720.8135          233.0163
  1603    41.0851    3300(57)          2698.4360          233.2769
  1604    41.1051    2820(53)          2235.9187          233.5374
  1605    41.1251    1990(45)          1829.6688          233.7980
  1606    41.1451    1590(40)          1701.9385          234.0585
  1607    41.1651    1510(39)          1731.1229          234.3191
  1608    41.1851    1670(41)          1628.3457          234.5797
  1609    41.2051    1440(38)          1295.1968          234.8402
  1610    41.2251    1070(33)           923.5800          235.1008
  1611    41.2451    650(25)           654.6170          235.3613
  1612    41.2651    350(19)           491.5336          235.6219
  1613    41.2851    370(19)           397.5063          235.8825
  1614    41.3051    260(16)           343.0564          236.1430
  1615    41.3251    200(14)           310.7968          236.4035
  1616    41.3451    300(17)           291.2809          236.6641
  1617    41.3651    190(14)           279.4062          236.9247
  1618    41.3851    240(15)           270.5653          235.3521
  1619    41.4051    290(17)           265.0906          233.7796
  1620    41.4251    270(16)           262.2269          232.2070
  1621    41.4451    220(15)           261.7133          230.6344
  1622    41.4651    260(16)           263.6956          229.0622
  1623    41.4851    280(17)           268.7613          227.4896
  1624    41.5051    330(18)           278.1043          225.9171
  1625    41.5251    320(18)           293.8941          224.3445
  1626    41.5451    280(17)           320.0100          222.7719
  1627    41.5651    470(22)           363.4819          221.1994
  1628    41.5851    560(24)           437.2704          219.6268
  1629    41.6051    720(27)           565.6545          218.0543
  1630    41.6251    820(29)           792.3491          216.4817
  1631    41.6451    1220(35)          1185.4807          214.9095
  1632    41.6651    1630(40)          1801.5209          213.3369
  1633    41.6851    2300(48)          2521.8540          211.7643
  1634    41.7051    3220(57)          2893.9692          210.1918
  1635    41.7251    3140(56)          2614.5630          208.6192
  1636    41.7451    2420(49)          2073.2788          207.0467
  1637    41.7651    1760(42)          1746.8826          205.4741
  1638    41.7851    1390(37)          1721.3228          203.9016
  1639    41.8051    1410(38)          1764.5125          202.3293
  1640    41.8251    1520(39)          1577.0831          200.7567
  1641    41.8451    1160(34)          1185.2955          199.1842
  1642    41.8651    740(27)           817.5654          197.6116
  1643    41.8851    520(23)           569.9579          196.0391
  1644    41.9051    310(18)           422.5424          194.4665
  1645    41.9251    250(16)           336.6915          192.8940
  1646    41.9451    270(16)           285.3989          191.3214
  1647    41.9651    230(15)           253.7104          189.7491
  1648    41.9851    230(15)           233.1417          188.1766
  1649    42.0051    220(15)           219.1577          186.6040
  1650    42.0251    250(16)           209.2090          185.0315
  1651    42.0451    240(15)           201.8176          183.4589
  1652    42.0651    200(14)           196.0977          181.8864
  1653    42.0851    210(14)           191.5017          180.3138
  1654    42.1051    220(15)           187.6803          178.7412
  1655    42.1251    210(14)           184.4052          177.1687
  1656    42.1451    220(15)           181.5236          175.5964
  1657    42.1651    180(13)           178.9294          174.0239
  1658    42.1851    190(14)           176.5496          172.4513
  1659    42.2051    150(12)           174.3319          170.8788
  1660    42.2251    160(13)           175.2346          172.3025
  1661    42.2451    200(14)           176.2412          173.7263
  1662    42.2651    170(13)           177.3164          175.1501
  1663    42.2851    210(14)           178.4514          176.5738
  1664    42.3051    180(13)           179.6342          177.9973
  1665    42.3251    200(14)           180.8558          179.4211
  1666    42.3451    180(13)           182.1089          180.8449
  1667    42.3651    180(13)           183.3918          182.2686
  1668    42.3851    170(13)           184.6926          183.6924
  1669    42.4051    180(13)           186.0113          185.1162
  1670    42.4251    180(13)           187.3451          186.5399
  1671    42.4451    200(14)           188.6918          187.9637
  1672    42.4651    220(15)           189.7135          189.3872
  1673    42.4851    260(16)           191.1116          190.8110
  1674    42.5051    190(14)           192.5148          192.2347
  1675    42.5251    160(13)           193.9226          193.6585
  1676    42.5451    180(13)           195.3349          195.0823
  1677    42.5651    200(14)           196.5798          196.5060
  1678    42.5851    180(13)           198.0172          197.9298
  1679    42.6051    230(15)           199.4578          199.3536
  1680    42.6251    250(16)           200.9027          200.7773
  1681    42.6451    210(14)           202.3531          202.2008
  1682    42.6651    220(15)           203.8114          203.6246
  1683    42.6851    200(14)           205.2803          205.0484
  1684    42.7051    170(13)           206.9078          206.4721
  1685    42.7251    220(15)           208.4276          207.8959
  1686    42.7451    170(13)           209.9794          209.3197
  1687    42.7651    210(14)           211.5781          210.7434
  1688    42.7851    230(15)           213.2469          212.1672
  1689    42.8051    150(12)           215.0910          213.5907
  1690    42.8251    200(14)           217.0487          215.0145
  1691    42.8451    230(15)           219.2937          216.4382
  1692    42.8651    190(14)           222.1041          217.8620
  1693    42.8851    200(14)           225.7149          219.2858
  1694    42.9051    180(13)           230.8872          220.7095
  1695    42.9251    250(16)           238.8325          222.1333
  1696    42.9451    220(15)           251.2774          223.5571
  1697    42.9651    240(15)           268.8075          224.9806
  1698    42.9851    250(16)           286.3657          226.4044
  1699    43.0051    220(15)           292.4136          227.8281
  1700    43.0251    200(14)           284.2611          229.2519
  1701    43.0451    240(15)           272.7129          229.8491
  1702    43.0651    230(15)           266.3995          229.2062
  1703    43.0851    310(18)           266.7977          228.5633
  1704    43.1051    230(15)           267.8611          227.9204
  1705    43.1251    290(17)           263.1786          227.2775
  1706    43.1451    270(16)           254.3008          226.6348
  1707    43.1651    300(17)           246.5755          225.9919
  1708    43.1851    280(17)           242.1108          225.3490
  1709    43.2051    320(18)           240.5729          224.7061
  1710    43.2251    340(18)           241.3885          224.0633
  1711    43.2451    350(19)           244.4520          223.4204
  1712    43.2651    230(15)           250.2542          222.7775
  1713    43.2851    360(19)           260.0069          222.1346
  1714    43.3051    350(19)           276.1001          221.4919
  1715    43.3251    350(19)           302.9973          220.8490
  1716    43.3451    460(21)           349.0061          220.2061
  1717    43.3651    440(21)           429.3673          219.5632
  1718    43.3851    740(27)           569.7028          218.9203
  1719    43.4051    760(28)           801.0140          218.2774
  1720    43.4251    1140(34)          1116.4755          217.6346
  1721    43.4451    1580(40)          1380.5013          216.9917
  1722    43.4651    1700(41)          1389.6815          216.3489
  1723    43.4851    1510(39)          1183.1345          215.7060
  1724    43.5051    1070(33)           997.5370          215.0632
  1725    43.5251    960(31)           965.0129          214.4203
  1726    43.5451    1040(32)          1070.3899          213.7774
  1727    43.5651    1120(33)          1202.1786          213.1345
  1728    43.5851    1460(38)          1257.3594          212.4916
  1729    43.6051    1270(36)          1225.9888          211.8487
  1730    43.6251    1130(34)          1115.9637          211.2059
  1731    43.6451    1070(33)           976.3398          210.5631
  1732    43.6651    860(29)           894.1168          209.9202
  1733    43.6851    720(27)           881.9772          209.2773
  1734    43.7051    870(29)           869.1008          208.6345
  1735    43.7251    710(27)           801.5931          207.9916
  1736    43.7451    700(26)           689.7365          207.3487
  1737    43.7651    580(24)           583.0028          206.7058
  1738    43.7851    470(22)           514.9487          206.0629
  1739    43.8051    500(22)           469.9817          205.4202
  1740    43.8251    490(22)           421.4811          204.7773
  1741    43.8451    280(17)           378.3751          204.1344
  1742    43.8651    380(19)           359.7677          203.4915
  1743    43.8851    350(19)           362.2906          202.8486
  1744    43.9051    390(20)           360.1993          202.2057
  1745    43.9251    280(17)           335.4335          201.5629
  1746    43.9451    330(18)           302.3089          200.9200
  1747    43.9651    220(15)           280.7769          200.2772
  1748    43.9851    300(17)           275.1946          199.6344
  1749    44.0051    270(16)           276.8507          198.9915
  1750    44.0251    290(17)           271.1269          198.3486
  1751    44.0451    270(16)           253.8923          197.7057
  1752    44.0651    200(14)           234.6835          197.0628
  1753    44.0851    150(12)           220.4289          196.4199
  1754    44.1051    170(13)           212.2899          196.6132
  1755    44.1251    300(17)           207.6603          196.8065
  1756    44.1451    190(14)           205.1144          196.9998
  1757    44.1651    220(15)           203.8149          197.1931
  1758    44.1851    200(14)           203.2570          197.3864
  1759    44.2051    200(14)           203.2298          197.5797
  1760    44.2251    240(15)           203.5069          197.7729
  1761    44.2451    150(12)           204.3464          197.9662
  1762    44.2651    190(14)           205.6720          198.1595
  1763    44.2851    210(14)           207.6454          198.3528
  1764    44.3051    190(14)           210.5143          198.5461
  1765    44.3251    180(13)           214.7549          198.7394
  1766    44.3451    210(14)           221.1070          198.9327
  1767    44.3651    260(16)           231.1076          199.1260
  1768    44.3851    280(17)           247.1917          199.3193
  1769    44.4051    320(18)           274.1120          199.5125
  1770    44.4251    300(17)           320.4993          199.7058
  1771    44.4451    430(21)           401.3920          199.8991
  1772    44.4651    580(24)           537.9968          200.0924
  1773    44.4851    850(29)           740.1608          200.2857
  1774    44.5051    1030(32)           950.2568          200.4790
  1775    44.5251    1130(34)          1024.2391          200.6723
  1776    44.5451    1120(33)           909.9266          200.8656
  1777    44.5651    790(28)           744.3023          201.0589
  1778    44.5851    630(25)           653.4946          201.2522
  1779    44.6051    620(25)           657.3345          201.4454
  1780    44.6251    570(24)           696.7124          201.6387
  1781    44.6451    620(25)           683.0436          201.8320
  1782    44.6651    650(25)           607.5229          202.0253
  1783    44.6851    530(23)           544.4589          202.2186
  1784    44.7051    570(24)           540.0513          202.4119
  1785    44.7251    490(22)           574.8098          202.6052
  1786    44.7451    580(24)           581.9044          202.7985
  1787    44.7651    480(22)           525.9076          202.9917
  1788    44.7851    490(22)           452.1260          203.1850
  1789    44.8051    340(18)           411.4119          203.3783
  1790    44.8251    470(22)           414.9796          203.5716
  1791    44.8451    420(20)           444.2492          203.7649
  1792    44.8651    540(23)           467.3608          203.9582
  1793    44.8851    400(20)           476.8889          204.1515
  1794    44.9051    560(24)           485.7023          204.3448
  1795    44.9251    440(21)           476.6055          204.5381
  1796    44.9451    550(23)           430.5653          204.7314
  1797    44.9651    410(20)           373.8551          204.9246
  1798    44.9851    320(18)           338.5304          205.1179
  1799    45.0051    360(19)           331.1410          205.3112
  1800    45.0251    330(18)           337.8991          205.5045
  1801    45.0451    380(19)           334.2094          205.6978
  1802    45.0651    380(19)           310.5187          205.8911
  1803    45.0851    260(16)           282.0131          206.0844
  1804    45.1051    290(17)           262.2618          206.2776
  1805    45.1251    260(16)           253.4537          206.4709
  1806    45.1451    260(16)           253.8977          206.6642
  1807    45.1651    250(16)           262.9355          206.8575
  1808    45.1851    310(18)           282.3652          207.0508
  1809    45.2051    330(18)           317.4602          207.2441
  1810    45.2251    400(20)           379.1687          207.4374
  1811    45.2451    580(24)           487.6636          207.6307
  1812    45.2651    710(27)           676.5169          207.8240
  1813    45.2851    1020(32)           983.1570          208.0173
  1814    45.3051    1280(36)          1388.3528          208.2105
  1815    45.3251    1780(42)          1708.3982          208.4038
  1816    45.3451    1890(43)          1697.2319          208.5971
  1817    45.3651    1570(40)          1413.3136          208.7904
  1818    45.3851    1240(35)          1134.9714          208.9837
  1819    45.4051    900(30)          1018.2974          209.1770
  1820    45.4251    860(29)          1048.1866          209.3703
  1821    45.4451    920(30)          1084.9026          209.5636
  1822    45.4651    950(31)           983.6833          209.7568
  1823    45.4851    840(29)           772.9011          209.9501
  1824    45.5051    680(26)           570.8812          210.1434
  1825    45.5251    470(22)           430.1968          210.3367
  1826    45.5451    360(19)           344.7663          210.5300
  1827    45.5651    250(16)           295.0480          210.7233
  1828    45.5851    230(15)           266.0070          210.9166
  1829    45.6051    220(15)           248.6608          211.1099
  1830    45.6251    280(17)           238.4821          211.7512
  1831    45.6451    320(18)           232.2841          212.3924
  1832    45.6651    280(17)           228.5873          213.0337
  1833    45.6851    230(15)           226.5312          213.6750
  1834    45.7051    260(16)           225.6289          214.3163
  1835    45.7251    190(14)           225.6920          214.9576
  1836    45.7451    250(16)           226.6360          215.5989
  1837    45.7651    220(15)           228.5551          216.2402
  1838    45.7851    210(14)           231.7323          216.8815
  1839    45.8051    240(15)           236.7323          217.5227
  1840    45.8251    250(16)           244.6210          218.1640
  1841    45.8451    270(16)           257.2859          218.8053
  1842    45.8651    220(15)           278.2873          219.4467
  1843    45.8851    260(16)           314.1709          220.0880
  1844    45.9051    400(20)           376.5003          220.7293
  1845    45.9251    390(20)           482.5216          221.3706
  1846    45.9451    630(25)           644.6571          222.0119
  1847    45.9651    740(27)           830.0741          222.6531
  1848    45.9851    910(30)           926.7510          223.2944
  1849    46.0051    910(30)           857.2777          223.9357
  1850    46.0251    630(25)           709.3201          224.5770
  1851    46.0451    540(23)           604.6926          225.2183
  1852    46.0651    400(20)           581.9308          225.8596
  1853    46.0851    570(24)           610.8913          226.5009
  1854    46.1051    520(23)           617.1086          227.1423
  1855    46.1251    500(22)           551.9177          227.7836
  1856    46.1451    370(19)           451.5015          228.4248
  1857    46.1651    300(17)           367.5702          229.0661
  1858    46.1851    280(17)           313.4559          229.7074
  1859    46.2051    250(16)           282.3277          230.3487
  1860    46.2251    280(17)           264.2775          230.9900
  1861    46.2451    290(17)           254.0057          231.6313
  1862    46.2651    300(17)           248.1000          232.2726
  1863    46.2851    280(17)           244.7524          232.9139
  1864    46.3051    220(15)           242.9727          233.5551
  1865    46.3251    220(15)           242.4583          234.1964
  1866    46.3451    330(18)           242.5047          234.8377
  1867    46.3651    150(12)           243.1719          235.4790
  1868    46.3851    310(18)           244.5261          236.1770
  1869    46.4051    250(16)           246.6528          236.8750
  1870    46.4251    200(14)           249.8653          237.5729
  1871    46.4451    330(18)           254.7715          238.2709
  1872    46.4651    240(15)           262.5188          238.9687
  1873    46.4851    330(18)           275.2094          239.6667
  1874    46.5051    350(19)           296.6634          240.3647
  1875    46.5251    370(19)           333.0691          241.0626
  1876    46.5451    390(20)           391.1544          241.7606
  1877    46.5651    490(22)           467.0310          242.4586
  1878    46.5851    550(23)           526.6699          243.1565
  1879    46.6051    530(23)           524.9723          243.8545
  1880    46.6251    520(23)           473.1296          244.5525
  1881    46.6451    420(20)           423.6538          245.2503
  1882    46.6651    450(21)           405.6199          245.9482
  1883    46.6851    510(23)           417.3333          246.6462
  1884    46.7051    440(21)           436.1234          247.3442
  1885    46.7251    580(24)           433.9604          248.0421
  1886    46.7451    490(22)           411.6911          248.7401
  1887    46.7651    450(21)           394.0799          249.4381
  1888    46.7851    470(22)           397.6416          250.1360
  1889    46.8051    440(21)           428.3294          250.8339
  1890    46.8251    560(24)           493.7141          251.5318
  1891    46.8451    650(25)           611.3282          252.2298
  1892    46.8651    880(30)           817.0410          252.9278
  1893    46.8851    1230(35)          1177.5540          253.6257
  1894    46.9051    1880(43)          1801.9590          254.3237
  1895    46.9251    2720(52)          2809.7676          255.0217
  1896    46.9451    4210(65)          4135.8076          255.7196
  1897    46.9651    5080(71)          5183.1768          256.4174
  1898    46.9851    5170(72)          5141.8027          257.1154
  1899    47.0051    4610(68)          4181.8213          257.8134
  1900    47.0251    3260(57)          3234.5171          258.5114
  1901    47.0451    2460(50)          2836.9453          259.2093
  1902    47.0651    2530(50)          2979.4009          259.9073
  1903    47.0851    2910(54)          3272.8152          260.6052
  1904    47.1051    2960(54)          3170.6575          261.3032
  1905    47.1251    2580(51)          2566.4607          262.0012
  1906    47.1451    1830(43)          1834.3625          262.6990
  1907    47.1651    1190(34)          1264.1405          263.3970
  1908    47.1851    810(28)           909.2097          264.0949
  1909    47.2051    580(24)           719.1082          264.7929
  1910    47.2251    540(23)           625.3745          265.4908
  1911    47.2451    630(25)           564.7638          266.1888
  1912    47.2651    570(24)           499.4138          266.8868
  1913    47.2851    470(22)           432.1102          267.5847
  1914    47.3051    420(20)           378.3709          268.2826
  1915    47.3251    350(19)           342.5139          268.9805
  1916    47.3451    270(16)           320.0941          269.6785
  1917    47.3651    280(17)           306.3095          270.3765
  1918    47.3851    290(17)           297.7060          271.0744
  1919    47.4051    290(17)           292.2736          271.7724
  1920    47.4251    270(16)           288.8127          272.4704
  1921    47.4451    260(16)           286.6379          273.1683
  1922    47.4651    300(17)           285.3417          273.8661
  1923    47.4851    280(17)           284.6761          274.5641
  1924    47.5051    240(15)           284.4809          275.2621
  1925    47.5251    290(17)           284.6843          275.9601
  1926    47.5451    220(15)           285.2268          276.6580
  1927    47.5651    300(17)           284.2325          275.4972
  1928    47.5851    310(18)           283.5708          274.3364
  1929    47.6051    350(19)           283.5372          273.1756
  1930    47.6251    340(18)           283.7189          272.0148
  1931    47.6451    280(17)           284.4639          270.8542
  1932    47.6651    290(17)           285.9502          269.6934
  1933    47.6851    350(19)           288.4466          268.5325
  1934    47.7051    280(17)           292.3613          267.3717
  1935    47.7251    320(18)           298.4474          266.2109
  1936    47.7451    370(19)           307.4642          265.0501
  1937    47.7651    290(17)           320.6960          263.8893
  1938    47.7851    370(19)           341.6898          262.7285
  1939    47.8051    390(20)           374.4928          261.5679
  1940    47.8251    510(23)           427.0679          260.4071
  1941    47.8451    540(23)           513.7437          259.2462
  1942    47.8651    740(27)           660.7631          258.0854
  1943    47.8851    810(28)           915.4478          256.9246
  1944    47.9051    1440(38)          1357.9197          255.7638
  1945    47.9251    2040(45)          2089.3237          254.6030
  1946    47.9451    3120(56)          3121.1838          253.4422
  1947    47.9651    4320(66)          4101.8657          252.2816
  1948    47.9851    4910(70)          4338.8711          251.1208
  1949    48.0051    4310(66)          3686.6538          249.9600
  1950    48.0251    2890(54)          2822.7727          248.7991
  1951    48.0451    2160(46)          2316.5767          247.6383
  1952    48.0651    1730(42)          2275.6814          246.4775
  1953    48.0851    2050(45)          2493.9578          245.3167
  1954    48.1051    2500(50)          2551.4609          244.1559
  1955    48.1251    2000(45)          2194.3535          242.9951
  1956    48.1451    1580(40)          1633.3282          241.8345
  1957    48.1651    1110(33)          1151.6046          240.6737
  1958    48.1851    790(28)           832.7845          239.5129
  1959    48.2051    520(23)           653.0219          238.3521
  1960    48.2251    450(21)           573.6002          237.1912
  1961    48.2451    460(21)           569.7603          236.0304
  1962    48.2651    630(25)           634.5734          234.8696
  1963    48.2851    720(27)           782.5273          233.7088
  1964    48.3051    1030(32)          1061.4480          232.5482
  1965    48.3251    1560(39)          1544.8472          231.3874
  1966    48.3451    2160(46)          2249.0508          230.2266
  1967    48.3651    2900(54)          2942.9595          229.0658
  1968    48.3851    3510(59)          3139.5037          227.9049
  1969    48.4051    2800(53)          2697.7390          226.7441
  1970    48.4251    1980(44)          2073.9373          225.5833
  1971    48.4451    1520(39)          1685.3208          224.4225
  1972    48.4651    1410(38)          1625.6689          223.2619
  1973    48.4851    1460(38)          1767.6301          222.1011
  1974    48.5051    1690(41)          1824.7317          220.9403
  1975    48.5251    1540(39)          1588.2622          219.7795
  1976    48.5451    1240(35)          1181.7556          218.6187
  1977    48.5651    870(29)           822.8731          217.4578
  1978    48.5851    550(23)           583.1817          216.2970
  1979    48.6051    400(20)           439.4621          215.1362
  1980    48.6251    270(16)           355.2180          213.9754
  1981    48.6451    250(16)           304.9912          212.8148
  1982    48.6651    290(17)           273.9900          211.6540
  1983    48.6851    230(15)           254.0640          210.4932
  1984    48.7051    250(16)           240.6996          209.3324
  1985    48.7251    160(13)           231.3491          208.1715
  1986    48.7451    270(16)           224.5328          207.0107
  1987    48.7651    250(16)           219.0190          205.8499
  1988    48.7851    230(15)           214.9859          204.6891
  1989    48.8051    200(14)           211.7050          203.5285
  1990    48.8251    240(15)           208.9501          202.3677
  1991    48.8451    190(14)           206.5714          201.2069
  1992    48.8651    190(14)           204.4669          200.0461
  1993    48.8851    190(14)           202.5653          198.8853
  1994    48.9051    220(15)           200.6575          197.7244
  1995    48.9251    210(14)           199.0400          196.5636
  1996    48.9451    160(13)           197.5052          195.4028
  1997    48.9651    200(14)           196.0466          194.2422
  1998    48.9851    210(14)           194.6431          193.0814
  1999    49.0051    210(14)           193.2846          191.9206
  2000    49.0251    180(13)           191.9636          190.7598
  2001    49.0451    140(12)           190.6753          189.5990
  2002    49.0651    240(15)           191.1673          190.1071
  2003    49.0851    200(14)           191.6177          190.6151
  2004    49.1051    210(14)           192.1068          191.1232
  2005    49.1251    180(13)           192.6375          191.6313
  2006    49.1451    230(15)           193.2324          192.1393
  2007    49.1651    240(15)           193.6857          192.6474
  2008    49.1851    220(15)           194.6138          193.1555
  2009    49.2051    210(14)           195.7974          193.6636
  2010    49.2251    200(14)           197.4702          194.1717
  2011    49.2451    240(15)           199.8473          194.6797
  2012    49.2651    210(14)           202.8102          195.1878
  2013    49.2851    210(14)           205.3140          195.6959
  2014    49.3051    250(16)           205.7713          196.2039
  2015    49.3251    210(14)           204.5910          196.7120
  2016    49.3451    210(14)           203.2838          197.2201
  2017    49.3651    230(15)           202.9031          197.7282
  2018    49.3851    160(13)           203.5555          198.2363
  2019    49.4051    270(16)           204.7409          198.7444
  2020    49.4251    180(13)           205.5291          199.2524
  2021    49.4451    180(13)           205.4109          199.7605
  2022    49.4651    190(14)           204.9145          200.2685
  2023    49.4851    160(13)           204.7102          200.7766
  2024    49.5051    280(17)           205.0270          201.2847
  2025    49.5251    250(16)           205.7667          201.7928
  2026    49.5451    190(14)           206.9035          202.3009
  2027    49.5651    240(15)           208.4526          202.8090
  2028    49.5851    210(14)           210.5099          203.3171
  2029    49.6051    200(14)           213.2684          203.8251
  2030    49.6251    280(17)           217.0614          204.3332
  2031    49.6451    320(18)           222.4623          204.8412
  2032    49.6651    300(17)           230.4002          205.3493
  2033    49.6851    300(17)           242.5473          205.8574
  2034    49.7051    370(19)           261.8656          206.3655
  2035    49.7251    260(16)           293.7354          206.8736
  2036    49.7451    380(19)           347.9195          207.3817
  2037    49.7651    530(23)           441.2892          207.8898
  2038    49.7851    630(25)           598.2442          208.3978
  2039    49.8051    750(27)           835.3693          208.9058
  2040    49.8251    1140(34)          1107.7306          209.4139
  2041    49.8451    1270(36)          1263.7057          209.9220
  2042    49.8651    1210(35)          1186.9153          210.4301
  2043    49.8851    1080(33)           976.1778          210.9382
  2044    49.9051    780(28)           797.3254          211.4463
  2045    49.9251    520(23)           722.2148          211.9544
  2046    49.9451    610(25)           744.4308          212.4624
  2047    49.9651    610(25)           796.1518          212.9704
  2048    49.9851    700(26)           776.5981          213.4785
  2049    50.0051    650(25)           662.2549          213.9866
  2050    50.0251    490(22)           522.8062          214.4947
  2051    50.0451    330(18)           412.1753          215.0028
  2052    50.0651    270(16)           339.1074          215.5109
  2053    50.0851    160(13)           295.1849          216.0190
  2054    50.1051    270(16)           269.5909          215.6939
  2055    50.1251    230(15)           256.0182          215.3688
  2056    50.1451    230(15)           250.5194          215.0437
  2057    50.1651    230(15)           251.6843          214.7186
  2058    50.1851    250(16)           260.2886          214.3935
  2059    50.2051    270(16)           279.5582          214.0684
  2060    50.2251    300(17)           315.7979          213.7433
  2061    50.2451    380(19)           377.4786          213.4182
  2062    50.2651    400(20)           466.4472          213.0931
  2063    50.2851    580(24)           555.5031          212.7680
  2064    50.3051    600(24)           585.2009          212.4429
  2065    50.3251    750(27)           533.4727          212.1178
  2066    50.3451    530(23)           452.9384          211.7927
  2067    50.3651    410(20)           397.8101          211.4676
  2068    50.3851    290(17)           383.8585          211.1425
  2069    50.4051    340(18)           401.0715          210.8174
  2070    50.4251    400(20)           419.6168          210.4923
  2071    50.4451    410(20)           406.1692          210.1672
  2072    50.4651    400(20)           362.5430          209.8421
  2073    50.4851    270(16)           317.2501          209.5170
  2074    50.5051    290(17)           287.4013          209.1919
  2075    50.5251    290(17)           274.5014          208.8668
  2076    50.5451    270(16)           276.3114          208.5417
  2077    50.5651    390(20)           293.0669          208.2166
  2078    50.5851    410(20)           329.5929          207.8915
  2079    50.6051    400(20)           396.9227          207.5664
  2080    50.6251    500(22)           513.4386          207.2412
  2081    50.6451    700(26)           702.0734          206.9162
  2082    50.6651    950(31)           971.8309          206.5911
  2083    50.6851    1230(35)          1258.9200          206.2660
  2084    50.7051    1470(38)          1390.8315          205.9409
  2085    50.7251    1660(41)          1262.6443          205.6158
  2086    50.7451    1050(32)          1009.4035          205.2907
  2087    50.7651    800(28)           814.9084          204.9656
  2088    50.7851    740(27)           745.6122          204.6405
  2089    50.8051    800(28)           781.5377          204.3154
  2090    50.8251    710(27)           843.7322          203.9903
  2091    50.8451    760(28)           822.1371          203.6652
  2092    50.8651    780(28)           690.7720          203.3401
  2093    50.8851    560(24)           530.2772          203.0150
  2094    50.9051    510(23)           405.8942          202.6899
  2095    50.9251    300(17)           326.9365          202.3648
  2096    50.9451    210(14)           280.4424          202.0397
  2097    50.9651    300(17)           253.5502          201.7146
  2098    50.9851    300(17)           237.9998          201.3895
  2099    51.0051    280(17)           229.1829          201.0644
  2100    51.0251    240(15)           224.6755          200.7393
  2101    51.0451    260(16)           223.3460          200.4142
  2102    51.0651    270(16)           224.9193          200.0891
  2103    51.0851    240(15)           229.8673          199.7640
  2104    51.1051    270(16)           239.5623          199.4389
  2105    51.1251    240(15)           256.9217          199.1137
  2106    51.1451    340(18)           287.2989          198.7887
  2107    51.1651    400(20)           340.2922          198.4636
  2108    51.1851    460(21)           430.8541          198.1385
  2109    51.2051    610(25)           574.0010          197.8134
  2110    51.2251    840(29)           758.3657          197.4883
  2111    51.2451    930(30)           904.5099          197.1632
  2112    51.2651    930(30)           907.9102          196.8381
  2113    51.2851    1010(32)           785.9850          196.5130
  2114    51.3051    710(27)           659.6074          196.1879
  2115    51.3251    540(23)           610.3687          195.8628
  2116    51.3451    600(24)           658.2627          195.5377
  2117    51.3651    780(28)           791.2829          195.2126
  2118    51.3851    1030(32)           973.7589          194.8875
  2119    51.4051    1270(36)          1183.0913          194.5624
  2120    51.4251    1570(40)          1430.9370          194.2373
  2121    51.4451    1900(44)          1640.8674          193.9122
  2122    51.4651    1730(42)          1624.6143          193.5871
  2123    51.4851    1500(39)          1360.5229          193.2620
  2124    51.5051    1070(33)          1053.9910          192.9369
  2125    51.5251    880(30)           869.1141          192.6118
  2126    51.5451    750(27)           841.2608          192.2867
  2127    51.5651    830(29)           928.8356          191.9616
  2128    51.5851    890(30)          1021.9655          191.6365
  2129    51.6051    930(30)           993.6601          191.3114
  2130    51.6251    880(30)           833.5505          190.9862
  2131    51.6451    560(24)           636.4420          190.6612
  2132    51.6651    560(24)           478.3089          190.3361
  2133    51.6851    330(18)           377.9932          190.0110
  2134    51.7051    320(18)           324.7437          189.6859
  2135    51.7251    270(16)           302.0743          189.3608
  2136    51.7451    240(15)           292.2616          189.0357
  2137    51.7651    350(19)           278.6114          188.7106
  2138    51.7851    230(15)           256.9093          188.3855
  2139    51.8051    280(17)           234.7598          188.0604
  2140    51.8251    250(16)           218.1125          187.7353
  2141    51.8451    220(15)           207.2540          187.4102
  2142    51.8651    220(15)           200.4391          187.0851
  2143    51.8851    200(14)           196.0948          186.7600
  2144    51.9051    170(13)           193.2125          186.4349
  2145    51.9251    120(11)           191.2417          186.1098
  2146    51.9451    140(12)           190.9290          186.9357
  2147    51.9651    170(13)           190.9618          187.7615
  2148    51.9851    200(14)           191.2242          188.5874
  2149    52.0051    220(15)           191.6452          189.4134
  2150    52.0251    180(13)           192.1805          190.2393
  2151    52.0451    150(12)           192.8017          191.0652
  2152    52.0651    170(13)           193.4429          191.8912
  2153    52.0851    220(15)           194.1928          192.7171
  2154    52.1051    230(15)           194.9926          193.5431
  2155    52.1251    220(15)           195.8402          194.3690
  2156    52.1451    200(14)           196.7368          195.1948
  2157    52.1651    210(14)           197.6879          196.0207
  2158    52.1851    200(14)           198.7027          196.8467
  2159    52.2051    210(14)           199.7728          197.6726
  2160    52.2251    180(13)           200.9684          198.4986
  2161    52.2451    150(12)           202.5558          199.3245
  2162    52.2651    190(14)           204.0006          200.1504
  2163    52.2851    230(15)           205.8255          200.9764
  2164    52.3051    230(15)           207.9920          201.8022
  2165    52.3251    230(15)           210.6905          202.6281
  2166    52.3451    160(13)           214.1824          203.4540
  2167    52.3651    180(13)           218.8944          204.2800
  2168    52.3851    190(14)           225.6613          205.1059
  2169    52.4051    230(15)           235.4016          205.9319
  2170    52.4251    210(14)           250.4394          206.7578
  2171    52.4451    250(16)           274.5032          207.5837
  2172    52.4651    330(18)           314.4158          208.4095
  2173    52.4851    470(22)           382.2719          209.2355
  2174    52.5051    490(22)           497.4921          210.0614
  2175    52.5251    660(26)           682.7147          210.8873
  2176    52.5451    930(30)           935.5618          211.7133
  2177    52.5651    1160(34)          1169.1870          212.5392
  2178    52.5851    1450(38)          1225.9976          213.3652
  2179    52.6051    1100(33)          1070.2780          214.1911
  2180    52.6251    770(28)           849.9153          215.0170
  2181    52.6451    600(24)           700.3543          215.8428
  2182    52.6651    590(24)           659.3008          216.6688
  2183    52.6851    650(25)           705.4641          217.4947
  2184    52.7051    640(25)           770.8934          218.3206
  2185    52.7251    800(28)           762.6259          219.1466
  2186    52.7451    610(25)           658.8385          219.9725
  2187    52.7651    550(23)           527.7753          220.7985
  2188    52.7851    490(22)           427.2195          221.6244
  2189    52.8051    510(23)           368.1576          222.4502
  2190    52.8251    380(19)           341.6253          223.2761
  2191    52.8451    370(19)           339.1332          224.1021
  2192    52.8651    400(20)           357.7579          224.9280
  2193    52.8851    450(21)           400.8270          225.7540
  2194    52.9051    560(24)           479.4507          226.5799
  2195    52.9251    870(29)           616.5765          227.4059
  2196    52.9451    970(31)           854.4690          228.2318
  2197    52.9651    1520(39)          1262.3542          229.0576
  2198    52.9851    1990(45)          1925.4238          229.8835
  2199    53.0051    2910(54)          2852.8086          230.7094
  2200    53.0251    3800(62)          3768.4297          231.5354
  2201    53.0451    4390(66)          4112.8677          232.3613
  2202    53.0651    4300(66)          3683.1855          233.1873
  2203    53.0851    3180(56)          2928.3462          234.0132
  2204    53.1051    2200(47)          2321.8879          234.8392
  2205    53.1251    1820(43)          2054.2493          235.6651
  2206    53.1451    1830(43)          2121.1438          236.4909
  2207    53.1651    1930(44)          2330.5356          237.3168
  2208    53.1851    1920(44)          2348.1680          238.1428
  2209    53.2051    1870(43)          2023.9143          238.9687
  2210    53.2251    1490(39)          1542.8019          239.7946
  2211    53.2451    1080(33)          1111.0649          240.6206
  2212    53.2651    730(27)           796.8174          241.4465
  2213    53.2851    550(23)           592.2207          242.2725
  2214    53.3051    410(20)           467.1954          243.0983
  2215    53.3251    370(19)           393.2077          243.9242
  2216    53.3451    400(20)           350.4276          244.7501
  2217    53.3651    380(19)           326.8321          245.5761
  2218    53.3851    330(18)           315.8416          246.4020
  2219    53.4051    260(16)           314.3591          247.2280
  2220    53.4251    310(18)           320.2318          246.2702
  2221    53.4451    330(18)           337.0541          245.3125
  2222    53.4651    460(21)           369.7906          244.3549
  2223    53.4851    370(19)           428.3885          243.3971
  2224    53.5051    510(23)           531.2406          242.4394
  2225    53.5251    740(27)           710.0717          241.4816
  2226    53.5451    1060(33)          1010.8881          240.5239
  2227    53.5651    1370(37)          1469.4529          239.5661
  2228    53.5851    2040(45)          2022.9623          238.6084
  2229    53.6051    2390(49)          2416.0447          237.6506
  2230    53.6251    2630(51)          2376.5088          236.6929
  2231    53.6451    1920(44)          1976.2969          235.7353
  2232    53.6651    1470(38)          1539.3215          234.7776
  2233    53.6851    1100(33)          1285.9355          233.8198
  2234    53.7051    1000(32)          1261.5447          232.8620
  2235    53.7251    1230(35)          1406.4998          231.9043
  2236    53.7451    1370(37)          1563.9282          230.9465
  2237    53.7651    1540(39)          1550.0574          229.9888
  2238    53.7851    1390(37)          1334.7644          229.0310
  2239    53.8051    1040(32)          1051.1544          228.0735
  2240    53.8251    830(29)           824.8442          227.1157
  2241    53.8451    750(27)           685.2997          226.1580
  2242    53.8651    560(24)           597.6093          225.2002
  2243    53.8851    510(23)           529.3715          224.2425
  2244    53.9051    410(20)           475.3546          223.2847
  2245    53.9251    340(18)           432.7035          222.3270
  2246    53.9451    400(20)           395.1070          221.3692
  2247    53.9651    370(19)           366.6580          220.4117
  2248    53.9851    340(18)           350.0720          219.4539
  2249    54.0051    320(18)           334.9069          218.4961
  2250    54.0251    210(14)           311.4333          217.5384
  2251    54.0451    300(17)           283.8418          216.5806
  2252    54.0651    320(18)           260.9078          215.6229
  2253    54.0851    260(16)           245.3966          214.6651
  2254    54.1051    320(18)           235.8972          213.7074
  2255    54.1251    240(15)           230.4476          212.7496
  2256    54.1451    280(17)           227.7227          211.7921
  2257    54.1651    320(18)           227.0895          210.8343
  2258    54.1851    220(15)           228.4702          209.8766
  2259    54.2051    250(16)           232.3153          208.9188
  2260    54.2251    260(16)           239.6837          207.9611
  2261    54.2451    190(14)           252.6979          207.0033
  2262    54.2651    320(18)           275.6686          206.4594
  2263    54.2851    320(18)           315.2911          205.9155
  2264    54.3051    460(21)           383.4953          205.3717
  2265    54.3251    570(24)           498.1419          204.8279
  2266    54.3451    550(23)           674.1743          204.2840
  2267    54.3651    790(28)           890.3257          203.7401
  2268    54.3851    1040(32)          1047.6439          203.1962
  2269    54.4051    1130(34)          1033.5247          202.6523
  2270    54.4251    940(31)           878.0552          202.1084
  2271    54.4451    620(25)           716.2108          201.5645
  2272    54.4651    560(24)           634.4661          201.0207
  2273    54.4851    580(24)           649.7495          200.4768
  2274    54.5051    700(26)           745.4314          199.9330
  2275    54.5251    820(29)           872.8751          199.3891
  2276    54.5451    1000(32)           958.3131          198.8452
  2277    54.5651    890(30)           960.4766          198.3013
  2278    54.5851    920(30)           881.1389          197.7574
  2279    54.6051    740(27)           742.9519          197.2135
  2280    54.6251    560(24)           601.3555          196.6696
  2281    54.6451    490(22)           506.9511          196.1258
  2282    54.6651    440(21)           475.9236          195.5819
  2283    54.6851    470(22)           503.8779          195.0381
  2284    54.7051    510(23)           573.8280          194.4942
  2285    54.7251    670(26)           650.0535          193.9503
  2286    54.7451    740(27)           683.3262          193.4064
  2287    54.7651    670(26)           642.4966          192.8625
  2288    54.7851    610(25)           545.3600          192.3186
  2289    54.8051    530(23)           444.5758          191.7748
  2290    54.8251    410(20)           377.0018          191.2309
  2291    54.8451    350(19)           350.0537          190.6870
  2292    54.8651    450(21)           357.0110          190.1431
  2293    54.8851    380(19)           382.4043          189.5993
  2294    54.9051    420(20)           402.3167          189.0554
  2295    54.9251    380(19)           405.1254          188.5115
  2296    54.9451    450(21)           410.1687          187.9676
  2297    54.9651    440(21)           446.6482          187.4238
  2298    54.9851    490(22)           529.2661          186.8799
  2299    55.0051    640(25)           652.0976          186.3360
  2300    55.0251    860(29)           801.9672          185.7921
  2301    55.0451    1030(32)           991.3566          185.2482
  2302    55.0651    1300(36)          1227.8146          184.7044
  2303    55.0851    1360(37)          1415.4834          184.1605
  2304    55.1051    1440(38)          1403.6909          183.6166
  2305    55.1251    1320(36)          1202.9636          183.0727
  2306    55.1451    940(31)           972.5181          182.5289
  2307    55.1651    840(29)           817.7272          181.9850
  2308    55.1851    630(25)           756.8118          181.4411
  2309    55.2051    770(28)           777.7427          180.8972
  2310    55.2251    720(27)           829.6913          180.3533
  2311    55.2451    740(27)           819.3535          179.8094
  2312    55.2651    810(28)           705.3561          179.2656
  2313    55.2851    530(23)           547.1526          178.7217
  2314    55.3051    390(20)           412.7708          178.1779
  2315    55.3251    350(19)           321.9700          177.6340
  2316    55.3451    260(16)           266.3072          177.0901
  2317    55.3651    190(14)           233.0517          176.5462
  2318    55.3851    240(15)           213.0118          176.0023
  2319    55.4051    200(14)           200.5848          175.4584
  2320    55.4251    170(13)           192.6841          174.9146
  2321    55.4451    150(12)           187.5234          174.3707
  2322    55.4651    160(13)           184.1639          173.8269
  2323    55.4851    200(14)           182.1502          173.2830
  2324    55.5051    170(13)           181.3322          172.7391
  2325    55.5251    140(12)           181.8461          172.1952
  2326    55.5451    180(13)           183.9165          171.6513
  2327    55.5651    160(13)           187.2625          171.1074
  2328    55.5851    190(14)           190.1539          170.5635
  2329    55.6051    150(12)           189.9422          170.0197
  2330    55.6251    160(13)           186.2237          169.4758
  2331    55.6451    180(13)           181.5268          168.9320
  2332    55.6651    170(13)           178.0646          168.3881
  2333    55.6851    130(11)           176.4758          167.8442
  2334    55.7051    250(16)           177.5216          168.2652
  2335    55.7251    170(13)           179.3249          168.6863
  2336    55.7451    210(14)           180.3992          169.1073
  2337    55.7651    220(15)           179.7699          169.5284
  2338    55.7851    190(14)           178.1399          169.9495
  2339    55.8051    170(13)           176.7744          170.3704
  2340    55.8251    190(14)           176.2233          170.7915
  2341    55.8451    180(13)           176.5086          171.2125
  2342    55.8651    180(13)           177.4919          171.6336
  2343    55.8851    230(15)           179.1980          172.0546
  2344    55.9051    210(14)           181.8023          172.4757
  2345    55.9251    220(15)           185.6292          172.8967
  2346    55.9451    230(15)           191.5470          173.3178
  2347    55.9651    200(14)           200.7971          173.7388
  2348    55.9851    350(19)           215.7488          174.1598
  2349    56.0051    280(17)           240.5149          174.5809
  2350    56.0251    390(20)           282.0279          175.0019
  2351    56.0451    430(21)           349.9684          175.4230
  2352    56.0651    400(20)           451.7535          175.8440
  2353    56.0851    620(25)           577.2988          176.2651
  2354    56.1051    600(24)           688.1095          176.6861
  2355    56.1251    730(27)           744.3234          177.1072
  2356    56.1451    730(27)           732.7732          177.5282
  2357    56.1651    610(25)           658.9769          177.9492
  2358    56.1851    520(23)           560.9541          178.3703
  2359    56.2051    480(22)           491.1080          178.7913
  2360    56.2251    390(20)           470.6170          179.2124
  2361    56.2451    430(21)           483.1456          179.6334
  2362    56.2651    360(19)           496.2373          180.0545
  2363    56.2851    490(22)           488.3936          180.4755
  2364    56.3051    400(20)           452.0954          180.8965
  2365    56.3251    380(19)           392.8755          181.3176
  2366    56.3451    320(18)           332.7683          181.7386
  2367    56.3651    270(16)           290.1418          182.1597
  2368    56.3851    220(15)           269.2988          182.5807
  2369    56.4051    240(15)           268.7714          183.0018
  2370    56.4251    320(18)           289.1699          183.4228
  2371    56.4451    360(19)           336.0628          183.8439
  2372    56.4651    460(21)           418.7682          184.2648
  2373    56.4851    600(24)           540.2527          184.6859
  2374    56.5051    670(26)           672.0398          185.1069
  2375    56.5251    810(28)           744.1762          185.5280
  2376    56.5451    800(28)           712.6957          185.9491
  2377    56.5651    610(25)           627.1649          186.3701
  2378    56.5851    510(23)           570.8924          186.7912
  2379    56.6051    480(22)           589.9880          187.2122
  2380    56.6251    620(25)           690.6265          187.6333
  2381    56.6451    870(29)           834.8461          188.0542
  2382    56.6651    920(30)           929.1539          188.4753
  2383    56.6851    1040(32)           891.1872          188.8963
  2384    56.7051    880(30)           749.9294          189.3174
  2385    56.7251    580(24)           599.0289          189.7384
  2386    56.7451    520(23)           496.0094          190.1595
  2387    56.7651    410(20)           452.8076          190.5806
  2388    56.7851    480(22)           457.6324          191.0016
  2389    56.8051    480(22)           479.8683          191.4226
  2390    56.8251    410(20)           481.5844          191.8436
  2391    56.8451    420(20)           453.9131          192.2647
  2392    56.8651    420(20)           419.6226          192.6857
  2393    56.8851    390(20)           390.6247          193.1068
  2394    56.9051    410(20)           357.9949          193.5278
  2395    56.9251    310(18)           318.4101          193.9489
  2396    56.9451    280(17)           282.1953          194.3699
  2397    56.9651    240(15)           258.0846          194.7909
  2398    56.9851    240(15)           247.2272          195.2120
  2399    57.0051    260(16)           247.2297          195.6330
  2400    57.0251    300(17)           253.2592          196.0541
  2401    57.0451    220(15)           257.1681          196.4751
  2402    57.0651    280(17)           252.2696          196.8962
  2403    57.0851    220(15)           240.7468          197.3172
  2404    57.1051    200(14)           229.4540          197.7383
  2405    57.1251    240(15)           222.0885          198.1593
  2406    57.1451    190(14)           218.8396          198.5803
  2407    57.1651    290(17)           218.2339          198.2591
  2408    57.1851    210(14)           220.6068          197.9379
  2409    57.2051    230(15)           226.1813          197.6167
  2410    57.2251    310(18)           236.0616          197.2955
  2411    57.2451    250(16)           252.5275          196.9743
  2412    57.2651    280(17)           279.8244          196.6531
  2413    57.2851    380(19)           325.6276          196.3319
  2414    57.3051    470(22)           403.4122          196.0107
  2415    57.3251    580(24)           535.2214          195.6895
  2416    57.3451    810(28)           749.6332          195.3683
  2417    57.3651    1020(32)          1059.2592          195.0471
  2418    57.3851    1550(39)          1399.2485          194.7259
  2419    57.4051    1780(42)          1590.5756          194.4047
  2420    57.4251    1700(41)          1496.5746          194.0835
  2421    57.4451    1250(35)          1217.6938          193.7623
  2422    57.4651    840(29)           958.3190          193.4411
  2423    57.4851    770(28)           829.0624          193.1199
  2424    57.5051    680(26)           851.0013          192.7987
  2425    57.5251    880(30)          1006.4142          192.4775
  2426    57.5451    1060(33)          1229.6339          192.1563
  2427    57.5651    1370(37)          1393.1521          191.8351
  2428    57.5851    1260(35)          1383.7964          191.5139
  2429    57.6051    1210(35)          1196.6479          191.1927
  2430    57.6251    870(29)           929.8762          190.8715
  2431    57.6451    670(26)           696.4144          190.5504
  2432    57.6651    440(21)           547.2952          190.2292
  2433    57.6851    500(22)           481.5700          189.9079
  2434    57.7051    420(20)           480.1173          189.5867
  2435    57.7251    480(22)           511.1631          189.2655
  2436    57.7451    460(21)           525.1899          188.9443
  2437    57.7651    430(21)           486.1559          188.6231
  2438    57.7851    390(20)           410.4542          188.3019
  2439    57.8051    290(17)           337.1824          187.9808
  2440    57.8251    320(18)           285.2621          187.6596
  2441    57.8451    230(15)           254.3525          187.3384
  2442    57.8651    230(15)           238.9816          187.0172
  2443    57.8851    280(17)           235.2927          186.6960
  2444    57.9051    210(14)           242.4819          186.3747
  2445    57.9251    240(15)           262.8983          186.0535
  2446    57.9451    350(19)           301.4934          185.7323
  2447    57.9651    280(17)           362.1727          185.4112
  2448    57.9851    370(19)           436.4024          185.0900
  2449    58.0051    460(21)           490.4988          184.7688
  2450    58.0251    440(21)           486.9039          184.4476
  2451    58.0451    390(20)           433.6922          184.1264
  2452    58.0651    410(20)           374.6449          183.8052
  2453    58.0851    340(18)           338.7557          183.4839
  2454    58.1051    350(19)           329.2453          183.1627
  2455    58.1251    270(16)           338.3779          182.8415
  2456    58.1451    340(18)           355.1131          182.5204
  2457    58.1651    350(19)           361.1994          182.1992
  2458    58.1851    310(18)           341.2405          181.8780
  2459    58.2051    320(18)           303.1977          181.5568
  2460    58.2251    300(17)           266.8873          181.2356
  2461    58.2451    230(15)           241.5965          180.9144
  2462    58.2651    210(14)           225.0968          180.5932
  2463    58.2851    200(14)           212.6208          180.2719
  2464    58.3051    270(16)           202.2768          179.9508
  2465    58.3251    210(14)           194.3839          179.6296
  2466    58.3451    200(14)           188.9489          179.3084
  2467    58.3651    200(14)           185.3767          178.9872
  2468    58.3851    230(15)           183.0161          178.6660
  2469    58.4051    190(14)           181.3625          178.3448
  2470    58.4251    190(14)           180.1985          178.0236
  2471    58.4451    230(15)           179.2825          177.7024
  2472    58.4651    180(13)           178.5739          177.3812
  2473    58.4851    110(10)           177.9785          177.0600
  2474    58.5051    190(14)           178.0184          177.2985
  2475    58.5251    170(13)           178.1113          177.5369
  2476    58.5451    190(14)           178.2393          177.7754
  2477    58.5651    220(15)           178.3931          178.0138
  2478    58.5851    190(14)           178.5658          178.2523
  2479    58.6051    150(12)           178.7384          178.4907
  2480    58.6251    140(12)           179.0056          178.7292
  2481    58.6451    130(11)           179.2273          178.9676
  2482    58.6651    130(11)           179.4493          179.2060
  2483    58.6851    150(12)           179.6780          179.4445
  2484    58.7051    180(13)           179.9115          179.6829
  2485    58.7251    180(13)           180.1498          179.9214
  2486    58.7451    200(14)           180.3927          180.1598
  2487    58.7651    200(14)           180.7257          180.3983
  2488    58.7851    210(14)           181.0211          180.6367
  2489    58.8051    170(13)           181.2963          180.8751
  2490    58.8251    170(13)           181.5756          181.1136
  2491    58.8451    160(13)           181.8636          181.3520
  2492    58.8651    210(14)           182.1469          181.5905
  2493    58.8851    200(14)           182.4584          181.8289
  2494    58.9051    180(13)           182.7849          182.0674
  2495    58.9251    220(15)           183.1702          182.3058
  2496    58.9451    220(15)           183.5455          182.5443
  2497    58.9651    160(13)           183.9405          182.7827
  2498    58.9851    180(13)           184.3710          183.0211
  2499    59.0051    190(14)           184.8440          183.2596
  2500    59.0251    280(17)           185.3641          183.4980
  2501    59.0451    160(13)           185.9620          183.7365
  2502    59.0651    170(13)           186.6513          183.9749
  2503    59.0851    210(14)           187.4606          184.2134
  2504    59.1051    220(15)           188.4341          184.4518
  2505    59.1251    210(14)           189.6228          184.6903
  2506    59.1451    190(14)           191.1144          184.9287
  2507    59.1651    270(16)           193.0318          185.1671
  2508    59.1851    200(14)           195.5604          185.4056
  2509    59.2051    210(14)           198.9863          185.6440
  2510    59.2251    200(14)           203.7613          185.8825
  2511    59.2451    230(15)           210.6152          186.1209
  2512    59.2651    270(16)           220.7479          186.3594
  2513    59.2851    280(17)           236.1410          186.5978
  2514    59.3051    310(18)           259.9908          186.8362
  2515    59.3251    290(17)           297.1831          187.0747
  2516    59.3451    400(20)           354.6932          187.3131
  2517    59.3651    520(23)           443.3558          187.5516
  2518    59.3851    700(26)           583.3687          187.7900
  2519    59.4051    830(29)           806.6814          188.0285
  2520    59.4251    1220(35)          1134.7184          188.2669
  2521    59.4451    1670(41)          1516.6274          188.5054
  2522    59.4651    1940(44)          1783.9690          188.7438
  2523    59.4851    2160(46)          1783.5801          188.9822
  2524    59.5051    1670(41)          1594.3988          189.2207
  2525    59.5251    1620(40)          1447.4714          189.4591
  2526    59.5451    1430(38)          1506.0996          189.6976
  2527    59.5651    1700(41)          1808.9281          189.9360
  2528    59.5851    2250(47)          2254.5327          190.1745
  2529    59.6051    2440(49)          2579.0740          190.4129
  2530    59.6251    2640(51)          2528.8936          190.6514
  2531    59.6451    2270(48)          2129.5542          190.8898
  2532    59.6651    1650(41)          1632.1444          191.1282
  2533    59.6851    1230(35)          1255.4968          191.3667
  2534    59.7051    960(31)          1079.0173          191.6051
  2535    59.7251    990(31)          1085.8867          191.8436
  2536    59.7451    1230(35)          1193.9426          192.0820
  2537    59.7651    1150(34)          1258.1694          192.3205
  2538    59.7851    1200(35)          1161.2789          192.5589
  2539    59.8051    1070(33)           935.1949          192.7973
  2540    59.8251    690(26)           697.4512          193.0358
  2541    59.8451    530(23)           519.2569          193.2742
  2542    59.8651    340(18)           408.1787          193.5127
  2543    59.8851    300(17)           347.5873          193.7511
  2544    59.9051    270(16)           319.4061          193.9896
  2545    59.9251    270(16)           307.3201          194.2280
  2546    59.9451    310(18)           296.2198          194.4665
  2547    59.9651    250(16)           277.9934          194.7049
  2548    59.9851    300(17)           255.9152          194.9433
  2549    60.0051    240(15)           236.8132          195.1818
  2550    60.0251    150(12)           223.4014          195.4202
  2551    60.0451    270(16)           214.4929          195.2086
  2552    60.0651    220(15)           209.0457          194.9970
  2553    60.0851    180(13)           205.7640          194.7853
  2554    60.1051    200(14)           203.9736          194.5737
  2555    60.1251    190(14)           203.3585          194.3621
  2556    60.1451    250(16)           203.8265          194.1505
  2557    60.1651    230(15)           205.6360          193.9389
  2558    60.1851    190(14)           209.3935          193.7272
  2559    60.2051    180(13)           216.2804          193.5156
  2560    60.2251    230(15)           228.4130          193.3040
  2561    60.2451    180(13)           249.0669          193.0924
  2562    60.2651    240(15)           282.2280          192.8808
  2563    60.2851    310(18)           328.6603          192.6691
  2564    60.3051    390(20)           376.9879          192.4575
  2565    60.3251    400(20)           400.8582          192.2459
  2566    60.3451    380(19)           383.1328          192.0343
  2567    60.3651    320(18)           339.4767          191.8227
  2568    60.3851    260(16)           297.9337          191.6110
  2569    60.4051    200(14)           272.9597          191.3994
  2570    60.4251    190(14)           266.4803          191.1878
  2571    60.4451    290(17)           275.4938          190.9762
  2572    60.4651    240(15)           292.2142          190.7646
  2573    60.4851    320(18)           302.3675          190.5529
  2574    60.5051    270(16)           294.0298          190.3413
  2575    60.5251    230(15)           271.4711          190.1297
  2576    60.5451    240(15)           248.2229          189.9181
  2577    60.5651    230(15)           232.4290          189.7065
  2578    60.5851    280(17)           225.3638          189.4948
  2579    60.6051    210(14)           225.5587          189.2832
  2580    60.6251    350(19)           230.1259          189.0716
  2581    60.6451    260(16)           234.4154          188.8600
  2582    60.6651    220(15)           234.2711          188.6484
  2583    60.6851    230(15)           230.6094          188.4367
  2584    60.7051    290(17)           228.2875          188.2251
  2585    60.7251    310(18)           231.2340          188.0135
  2586    60.7451    310(18)           241.8620          187.8018
  2587    60.7651    320(18)           262.8936          187.5902
  2588    60.7851    310(18)           298.7524          187.3786
  2589    60.8051    350(19)           356.7093          187.1670
  2590    60.8251    460(21)           449.5731          186.9554
  2591    60.8451    630(25)           597.5885          186.7438
  2592    60.8651    870(29)           817.5036          186.5322
  2593    60.8851    1200(35)          1085.4778          186.3205
  2594    60.9051    1140(34)          1303.4235          186.1089
  2595    60.9251    1330(36)          1367.7290          185.8973
  2596    60.9451    1520(39)          1301.9077          185.6856
  2597    60.9651    1340(37)          1203.6843          185.4741
  2598    60.9851    1080(33)          1100.9302          185.2624
  2599    61.0051    1020(32)           985.1169          185.0508
  2600    61.0251    870(29)           894.5289          184.8392
  2601    61.0451    810(28)           869.0067          184.6275
  2602    61.0651    690(26)           882.6696          184.4159
  2603    61.0851    820(29)           867.7690          184.2043
  2604    61.1051    760(28)           801.8105          183.9927
  2605    61.1251    630(25)           719.8956          183.7811
  2606    61.1451    580(24)           638.7204          183.5695
  2607    61.1651    460(21)           544.9327          183.3578
  2608    61.1851    430(21)           443.3501          183.1462
  2609    61.2051    330(18)           356.3319          182.9346
  2610    61.2251    320(18)           295.0186          182.7230
  2611    61.2451    250(16)           256.5300          182.5113
  2612    61.2651    250(16)           233.9293          182.2997
  2613    61.2851    170(13)           221.6321          182.0881
  2614    61.3051    220(15)           216.1509          181.7263
  2615    61.3251    190(14)           216.1678          181.3645
  2616    61.3451    310(18)           221.7242          181.0027
  2617    61.3651    220(15)           234.4080          180.6409
  2618    61.3851    250(16)           257.8499          180.2791
  2619    61.4051    290(17)           298.8539          179.9173
  2620    61.4251    400(20)           368.7782          179.5555
  2621    61.4451    540(23)           483.4645          179.1937
  2622    61.4651    600(24)           655.2166          178.8319
  2623    61.4851    840(29)           865.6177          178.4701
  2624    61.5051    1020(32)          1031.2131          178.1083
  2625    61.5251    1130(34)          1044.0344          177.7465
  2626    61.5451    1070(33)           900.0427          177.3847
  2627    61.5651    770(28)           707.6921          177.0229
  2628    61.5851    490(22)           561.0681          176.6611
  2629    61.6051    510(23)           490.2684          176.2993
  2630    61.6251    480(22)           491.6654          175.9374
  2631    61.6451    620(25)           547.6311          175.5757
  2632    61.6651    640(25)           617.4236          175.2139
  2633    61.6851    500(22)           638.0574          174.8521
  2634    61.7051    600(24)           577.7399          174.4903
  2635    61.7251    470(22)           472.2937          174.1284
  2636    61.7451    430(21)           374.1665          173.7666
  2637    61.7651    310(18)           305.7641          173.4048
  2638    61.7851    250(16)           265.8992          173.0430
  2639    61.8051    350(19)           247.8628          172.6813
  2640    61.8251    260(16)           247.2475          172.3195
  2641    61.8451    230(15)           263.8996          171.9577
  2642    61.8651    370(19)           301.1700          171.5959
  2643    61.8851    390(20)           362.3749          171.2340
  2644    61.9051    430(21)           440.8438          170.8722
  2645    61.9251    520(23)           509.3448          170.5104
  2646    61.9451    470(22)           533.5148          170.1486
  2647    61.9651    660(26)           506.3196          169.7869
  2648    61.9851    410(20)           448.5179          169.4250
  2649    62.0051    250(16)           386.6248          169.0632
  2650    62.0251    370(19)           342.6760          168.7014
  2651    62.0451    300(17)           327.7126          168.3396
  2652    62.0651    330(18)           340.5126          167.9778
  2653    62.0851    350(19)           368.4905          167.6160
  2654    62.1051    320(18)           391.7121          167.2542
  2655    62.1251    320(18)           399.2599          166.8924
  2656    62.1451    390(20)           399.3630          166.5306
  2657    62.1651    390(20)           409.1906          166.1688
  2658    62.1851    450(21)           442.8188          165.8070
  2659    62.2051    450(21)           497.4546          165.4452
  2660    62.2251    440(21)           546.4973          165.0834
  2661    62.2451    560(24)           567.5413          164.7216
  2662    62.2651    600(24)           579.2871          164.3598
  2663    62.2851    690(26)           618.2733          163.9980
  2664    62.3051    710(27)           683.7777          163.6362
  2665    62.3251    590(24)           725.5701          163.2744
  2666    62.3451    650(25)           700.4683          162.9126
  2667    62.3651    630(25)           629.4912          162.5508
  2668    62.3851    550(23)           558.6264          162.1890
  2669    62.4051    470(22)           504.4557          161.8272
  2670    62.4251    440(21)           469.5305          161.4653
  2671    62.4451    440(21)           465.5824          161.1035
  2672    62.4651    500(22)           497.6100          160.7418
  2673    62.4851    500(22)           541.7110          160.3800
  2674    62.5051    510(23)           552.0594          160.0182
  2675    62.5251    570(24)           504.9288          159.6564
  2676    62.5451    440(21)           425.0388          159.2946
  2677    62.5651    350(19)           352.5955          158.9327
  2678    62.5851    300(17)           309.1143          158.5709
  2679    62.6051    360(19)           298.4850          158.2091
  2680    62.6251    210(14)           318.1664          157.8473
  2681    62.6451    440(21)           359.6580          157.4856
  2682    62.6651    450(21)           400.2626          157.1237
  2683    62.6851    420(20)           407.8282          156.7619
  2684    62.7051    370(19)           371.9456          156.4001
  2685    62.7251    320(18)           316.2624          156.0383
  2686    62.7451    240(15)           268.2896          155.6765
  2687    62.7651    300(17)           239.0735          155.3147
  2688    62.7851    170(13)           228.4282          154.9529
  2689    62.8051    200(14)           232.4456          154.5912
  2690    62.8251    240(15)           243.8785          154.2293
  2691    62.8451    270(16)           250.5045          153.8675
  2692    62.8651    230(15)           242.2977          153.5057
  2693    62.8851    280(17)           222.0234          153.1439
  2694    62.9051    210(14)           200.1706          152.7821
  2695    62.9251    180(13)           183.2787          152.4203
  2696    62.9451    240(15)           172.1576          152.0585
  2697    62.9651    230(15)           165.3381          151.6967
  2698    62.9851    160(13)           161.2924          151.3349
  2699    63.0051    150(12)           159.0021          150.9731
  2700    63.0251    130(11)           157.8696          150.6113
  2701    63.0451    190(14)           158.2766          150.9106
  2702    63.0651    180(13)           159.4857          151.2099
  2703    63.0851    160(13)           161.5988          151.5092
  2704    63.1051    210(14)           164.8975          151.8085
  2705    63.1251    170(13)           169.9715          152.1078
  2706    63.1451    130(11)           177.7856          152.4070
  2707    63.1651    170(13)           190.0127          152.7063
  2708    63.1851    200(14)           209.3749          153.0056
  2709    63.2051    250(16)           240.0278          153.3049
  2710    63.2251    230(15)           288.0042          153.6042
  2711    63.2451    410(20)           362.0439          153.9035
  2712    63.2651    460(21)           475.2534          154.2028
  2713    63.2851    680(26)           639.1823          154.5021
  2714    63.3051    880(30)           836.5223          154.8014
  2715    63.3251    1130(34)           989.8461          155.1007
  2716    63.3451    950(31)          1002.6539          155.4000
  2717    63.3651    860(29)           874.5494          155.6993
  2718    63.3851    640(25)           705.3751          155.9986
  2719    63.4051    540(23)           582.3307          156.2979
  2720    63.4251    530(23)           535.4656          156.5972
  2721    63.4451    590(24)           563.1718          156.8965
  2722    63.4651    680(26)           646.2894          157.1957
  2723    63.4851    760(28)           737.8626          157.4950
  2724    63.5051    720(27)           768.5748          157.7943
  2725    63.5251    700(26)           701.3132          158.0936
  2726    63.5451    510(23)           572.7795          158.3929
  2727    63.5651    330(18)           447.2129          158.6922
  2728    63.5851    380(19)           358.5181          158.9915
  2729    63.6051    260(16)           309.2523          159.2908
  2730    63.6251    320(18)           289.4218          159.5901
  2731    63.6451    330(18)           284.5601          159.8893
  2732    63.6651    210(14)           278.9976          160.1886
  2733    63.6851    260(16)           264.2543          160.4879
  2734    63.7051    220(15)           244.6501          160.7872
  2735    63.7251    160(13)           229.8549          161.0865
  2736    63.7451    240(15)           226.0485          161.3858
  2737    63.7651    280(17)           235.1291          161.6851
  2738    63.7851    240(15)           255.3504          161.9844
  2739    63.8051    330(18)           278.3577          162.2837
  2740    63.8251    350(19)           288.8832          162.5830
  2741    63.8451    190(14)           277.4713          162.8823
  2742    63.8651    270(16)           252.0161          163.1816
  2743    63.8851    240(15)           227.2532          163.4809
  2744    63.9051    190(14)           211.1871          163.7802
  2745    63.9251    190(14)           205.1162          164.0795
  2746    63.9451    240(15)           207.8880          164.3788
  2747    63.9651    260(16)           216.9083          164.6780
  2748    63.9851    140(12)           226.3875          164.9773
  2749    64.0051    230(15)           227.9812          164.9762
  2750    64.0251    220(15)           218.9896          164.9751
  2751    64.0451    240(15)           204.7032          164.9739
  2752    64.0651    200(14)           191.6918          164.9728
  2753    64.0851    210(14)           182.5435          164.9717
  2754    64.1051    200(14)           176.9869          164.9705
  2755    64.1251    190(14)           174.0255          164.9694
  2756    64.1451    190(14)           172.9094          164.9683
  2757    64.1651    180(13)           173.3121          164.9671
  2758    64.1851    170(13)           175.3319          164.9660
  2759    64.2051    180(13)           179.5374          164.9649
  2760    64.2251    180(13)           187.0319          164.9638
  2761    64.2451    220(15)           199.6041          164.9626
  2762    64.2651    230(15)           218.7946          164.9615
  2763    64.2851    200(14)           243.3831          164.9604
  2764    64.3051    240(15)           265.3772          164.9592
  2765    64.3251    360(19)           271.9633          164.9581
  2766    64.3451    300(17)           258.8495          164.9570
  2767    64.3651    280(17)           236.1401          164.9559
  2768    64.3851    190(14)           216.1449          164.9547
  2769    64.4051    220(15)           204.2656          164.9536
  2770    64.4251    190(14)           200.9871          164.9525
  2771    64.4451    180(13)           205.1533          164.9513
  2772    64.4651    180(13)           214.2187          164.9502
  2773    64.4851    280(17)           222.6627          164.9491
  2774    64.5051    230(15)           223.7911          164.9480
  2775    64.5251    230(15)           216.4702          164.9468
  2776    64.5451    180(13)           206.3862          164.9457
  2777    64.5651    170(13)           199.4678          164.9446
  2778    64.5851    190(14)           198.4738          164.9434
  2779    64.6051    210(14)           204.6740          164.9423
  2780    64.6251    210(14)           220.0579          164.9412
  2781    64.6451    240(15)           248.3564          164.9400
  2782    64.6651    260(16)           294.4761          164.9389
  2783    64.6851    350(19)           359.9495          164.9378
  2784    64.7051    430(21)           433.1945          164.9367
  2785    64.7251    460(21)           484.8455          164.9355
  2786    64.7451    410(20)           490.1037          164.9344
  2787    64.7651    510(23)           455.4527          164.9333
  2788    64.7851    470(22)           405.6275          164.9321
  2789    64.8051    380(19)           359.1632          164.9310
  2790    64.8251    300(17)           325.5177          164.9299
  2791    64.8451    340(18)           310.4197          164.9288
  2792    64.8651    260(16)           315.5317          164.9276
  2793    64.8851    310(18)           332.9208          164.9265
  2794    64.9051    380(19)           344.9417          164.9254
  2795    64.9251    390(20)           337.8002          164.9242
  2796    64.9451    320(18)           314.1343          164.9231
  2797    64.9651    350(19)           284.8554          164.9220
  2798    64.9851    250(16)           257.4787          164.9208
  2799    65.0051    250(16)           235.2903          164.9197
  2800    65.0251    230(15)           220.1792          164.9186
  2801    65.0451    200(14)           213.4883          164.9174
  2802    65.0651    190(14)           215.7082          164.9163
  2803    65.0851    170(13)           226.6307          164.9152
  2804    65.1051    250(16)           245.2444          164.9141
  2805    65.1251    330(18)           270.8860          164.9129
  2806    65.1451    310(18)           307.3676          164.9118
  2807    65.1651    390(20)           364.3235          164.9107
  2808    65.1851    440(21)           447.4489          164.9095
  2809    65.2051    520(23)           541.0193          164.9084
  2810    65.2251    790(28)           600.3105          164.9073
  2811    65.2451    620(25)           586.4689          164.9062
  2812    65.2651    630(25)           514.4003          164.9050
  2813    65.2851    420(20)           433.9916          164.9039
  2814    65.3051    350(19)           379.5737          164.9028
  2815    65.3251    360(19)           361.1916          164.9016
  2816    65.3451    340(18)           378.0843          164.9005
  2817    65.3651    400(20)           421.5899          164.8994
  2818    65.3851    400(20)           468.7335          164.8983
  2819    65.4051    530(23)           486.2073          164.8971
  2820    65.4251    460(21)           454.8151          164.8960
  2821    65.4451    390(20)           389.8522          164.8949
  2822    65.4651    240(15)           323.2198          164.8937
  2823    65.4851    270(16)           274.2981          164.8926
  2824    65.5051    200(14)           246.1969          164.8915
  2825    65.5251    270(16)           234.4830          164.8904
  2826    65.5451    190(14)           232.1963          164.8892
  2827    65.5651    240(15)           231.0574          164.8881
  2828    65.5851    240(15)           225.0173          164.8870
  2829    65.6051    250(16)           213.7840          164.8858
  2830    65.6251    220(15)           201.2122          164.8847
  2831    65.6451    190(14)           190.9811          164.8836
  2832    65.6651    180(13)           184.4666          164.8824
  2833    65.6851    220(15)           181.5690          164.8813
  2834    65.7051    160(13)           181.9438          164.8802
  2835    65.7251    200(14)           185.6515          164.8791
  2836    65.7451    150(12)           193.0914          164.8779
  2837    65.7651    120(11)           204.2353          164.8768
  2838    65.7851    250(16)           217.1367          164.7784
  2839    65.8051    230(15)           228.5248          164.6799
  2840    65.8251    260(16)           237.9205          164.5815
  2841    65.8451    260(16)           251.1519          164.4831
  2842    65.8651    300(17)           276.1457          164.3847
  2843    65.8851    300(17)           315.3290          164.2863
  2844    65.9051    420(20)           358.5742          164.1878
  2845    65.9251    410(20)           383.1035          164.0894
  2846    65.9451    490(22)           373.0989          163.9910
  2847    65.9651    360(19)           338.6194          163.8925
  2848    65.9851    280(17)           301.4477          163.7941
  2849    66.0051    200(14)           274.8161          163.6957
  2850    66.0251    320(18)           263.2425          163.5972
  2851    66.0451    310(18)           267.9020          163.4988
  2852    66.0651    260(16)           287.4131          163.4004
  2853    66.0851    370(19)           316.5946          163.3020
  2854    66.1051    340(18)           346.9583          163.2036
  2855    66.1251    360(19)           375.6058          163.1051
  2856    66.1451    550(23)           416.3948          163.0067
  2857    66.1651    480(22)           496.3269          162.9082
  2858    66.1851    700(26)           642.0555          162.8098
  2859    66.2051    980(31)           864.4532          162.7114
  2860    66.2251    1300(36)          1125.8627          162.6130
  2861    66.2451    1380(37)          1313.0958          162.5146
  2862    66.2651    1350(37)          1304.8531          162.4161
  2863    66.2851    1220(35)          1111.2349          162.3177
  2864    66.3051    840(29)           862.0391          162.2192
  2865    66.3251    560(24)           666.5433          162.1208
  2866    66.3451    500(22)           561.2866          162.0224
  2867    66.3651    490(22)           544.9183          161.9240
  2868    66.3851    540(23)           606.2303          161.8256
  2869    66.4051    590(24)           720.5128          161.7271
  2870    66.4251    890(30)           831.5841          161.6287
  2871    66.4451    820(29)           869.0227          161.5303
  2872    66.4651    640(25)           809.6808          161.4318
  2873    66.4851    640(25)           689.5733          161.3334
  2874    66.5051    670(26)           553.7225          161.2350
  2875    66.5251    400(20)           432.8040          161.1365
  2876    66.5451    310(18)           342.7747          161.0381
  2877    66.5651    250(16)           284.9772          160.9397
  2878    66.5851    190(14)           253.5081          160.8413
  2879    66.6051    220(15)           241.8955          160.7429
  2880    66.6251    160(13)           244.5272          160.6444
  2881    66.6451    240(15)           253.9090          160.5460
  2882    66.6651    240(15)           258.7766          160.4475
  2883    66.6851    250(16)           250.2996          160.3491
  2884    66.7051    240(15)           230.7643          160.2507
  2885    66.7251    180(13)           209.4108          160.1523
  2886    66.7451    210(14)           192.4383          160.0539
  2887    66.7651    140(12)           180.8762          159.9554
  2888    66.7851    170(13)           173.5290          159.8570
  2889    66.8051    170(13)           168.9342          159.7585
  2890    66.8251    130(11)           166.0410          159.6601
  2891    66.8451    170(13)           164.1602          159.5617
  2892    66.8651    190(14)           162.9163          159.4633
  2893    66.8851    120(11)           162.0666          159.3649
  2894    66.9051    140(12)           161.4611          159.2557
  2895    66.9251    160(13)           161.0394          159.1467
  2896    66.9451    130(11)           160.7316          159.0375
  2897    66.9651    180(13)           160.5174          158.9284
  2898    66.9851    160(13)           160.3796          158.8193
  2899    67.0051    200(14)           160.3114          158.7102
  2900    67.0251    150(12)           160.3118          158.6011
  2901    67.0451    150(12)           160.3897          158.4920
  2902    67.0651    200(14)           160.5531          158.3829
  2903    67.0851    250(16)           160.8250          158.2738
  2904    67.1051    160(13)           161.2444          158.1647
  2905    67.1251    160(13)           161.8516          158.0556
  2906    67.1451    160(13)           162.7136          157.9465
  2907    67.1651    240(15)           163.8999          157.8374
  2908    67.1851    170(13)           165.6599          157.7283
  2909    67.2051    170(13)           168.1984          157.6192
  2910    67.2251    240(15)           171.9068          157.5101
  2911    67.2451    230(15)           177.4201          157.4010
  2912    67.2651    210(14)           185.7793          157.2919
  2913    67.2851    210(14)           198.7215          157.1828
  2914    67.3051    190(14)           219.2063          157.0737
  2915    67.3251    250(16)           252.2629          156.9646
  2916    67.3451    270(16)           306.3674          156.8554
  2917    67.3651    380(19)           394.9193          156.7464
  2918    67.3851    580(24)           535.8665          156.6373
  2919    67.4051    650(25)           743.1177          156.5281
  2920    67.4251    910(30)           999.0567          156.4191
  2921    67.4451    1240(35)          1220.3069          156.3099
  2922    67.4651    1340(37)          1285.7051          156.2008
  2923    67.4851    1210(35)          1158.8033          156.0917
  2924    67.5051    1010(32)           932.2877          155.9826
  2925    67.5251    720(27)           720.0895          155.8735
  2926    67.5451    490(22)           579.3973          155.7644
  2927    67.5651    510(23)           521.2423          155.6553
  2928    67.5851    470(22)           539.7218          155.5462
  2929    67.6051    550(23)           619.5806          155.4371
  2930    67.6251    700(26)           723.3200          155.3280
  2931    67.6451    740(27)           787.7725          155.2189
  2932    67.6651    690(26)           770.0486          155.1098
  2933    67.6851    760(28)           694.5731          155.0007
  2934    67.7051    620(25)           617.5201          154.8916
  2935    67.7251    690(26)           565.9777          154.7825
  2936    67.7451    480(22)           531.3934          154.6734
  2937    67.7651    600(24)           503.6767          154.5643
  2938    67.7851    490(22)           491.2577          154.4552
  2939    67.8051    490(22)           501.2533          154.3461
  2940    67.8251    550(23)           516.6588          154.2370
  2941    67.8451    560(24)           508.8044          154.1278
  2942    67.8651    560(24)           473.7546          154.0188
  2943    67.8851    370(19)           437.3315          153.9097
  2944    67.9051    460(21)           422.5603          153.8005
  2945    67.9251    420(20)           431.2984          153.6915
  2946    67.9451    380(19)           454.0023          153.5823
  2947    67.9651    480(22)           484.8380          153.4732
  2948    67.9851    470(22)           520.0322          153.3641
  2949    68.0051    650(25)           543.3212          153.2550
  2950    68.0251    590(24)           528.2898          153.1459
  2951    68.0451    520(23)           468.8445          153.0368
  2952    68.0651    370(19)           391.1631          152.9277
  2953    68.0851    390(20)           325.4745          152.8186
  2954    68.1051    280(17)           284.7925          152.7095
  2955    68.1251    250(16)           267.8667          152.6004
  2956    68.1451    320(18)           267.5141          152.4913
  2957    68.1651    220(15)           274.8143          152.3822
  2958    68.1851    280(17)           280.5044          152.2731
  2959    68.2051    250(16)           275.5927          152.1640
  2960    68.2251    290(17)           256.6787          152.0549
  2961    68.2451    210(14)           230.3204          151.9458
  2962    68.2651    230(15)           205.9844          151.8367
  2963    68.2851    210(14)           188.2942          151.7276
  2964    68.3051    180(13)           177.2181          151.6185
  2965    68.3251    160(13)           171.1491          151.5094
  2966    68.3451    160(13)           168.5237          151.4002
  2967    68.3651    140(12)           168.3554          151.2912
  2968    68.3851    160(13)           170.3238          151.0430
  2969    68.4051    190(14)           175.5007          150.7947
  2970    68.4251    210(14)           185.5063          150.5465
  2971    68.4451    200(14)           202.3656          150.2982
  2972    68.4651    220(15)           226.9970          150.0500
  2973    68.4851    260(16)           255.8860          149.8017
  2974    68.5051    190(14)           278.2587          149.5535
  2975    68.5251    290(17)           282.4956          149.3052
  2976    68.5451    260(16)           269.5647          149.0571
  2977    68.5651    270(16)           252.8966          148.8089
  2978    68.5851    210(14)           244.2190          148.5606
  2979    68.6051    280(17)           245.3303          148.3124
  2980    68.6251    320(18)           250.0987          148.0641
  2981    68.6451    220(15)           252.1097          147.8159
  2982    68.6651    250(16)           251.4147          147.5676
  2983    68.6851    230(15)           250.8474          147.3194
  2984    68.7051    220(15)           249.0622          147.0711
  2985    68.7251    240(15)           243.9592          146.8230
  2986    68.7451    200(14)           239.1923          146.5748
  2987    68.7651    250(16)           240.8941          146.3265
  2988    68.7851    240(15)           250.4271          146.0783
  2989    68.8051    190(14)           263.0455          145.8300
  2990    68.8251    240(15)           272.8258          145.5818
  2991    68.8451    290(17)           277.6281          145.3335
  2992    68.8651    240(15)           279.5159          145.0853
  2993    68.8851    260(16)           283.3674          144.8371
  2994    68.9051    250(16)           292.5867          144.5889
  2995    68.9251    340(18)           301.9582          144.3407
  2996    68.9451    350(19)           300.0132          144.0924
  2997    68.9651    330(18)           283.1444          143.8442
  2998    68.9851    290(17)           259.8808          143.5959
  2999    69.0051    190(14)           239.8400          143.3477
  3000    69.0251    260(16)           226.9942          143.0994
  3001    69.0451    230(15)           221.1427          142.8512
  3002    69.0651    190(14)           221.0275          142.6030
  3003    69.0851    230(15)           226.8149          142.3548
  3004    69.1051    270(16)           238.3449          142.1066
  3005    69.1251    230(15)           251.8398          141.8583
  3006    69.1451    300(17)           262.2917          141.6101
  3007    69.1651    220(15)           268.7833          141.3618
  3008    69.1851    210(14)           273.7691          141.1136
  3009    69.2051    340(18)           280.1027          140.8653
  3010    69.2251    330(18)           288.3141          140.6171
  3011    69.2451    320(18)           292.4073          140.3689
  3012    69.2651    350(19)           283.6760          140.1206
  3013    69.2851    410(20)           261.7045          139.8725
  3014    69.3051    270(16)           235.7167          139.6242
  3015    69.3251    190(14)           215.4725          139.3760
  3016    69.3451    220(15)           204.7280          139.1277
  3017    69.3651    200(14)           201.8007          138.8795
  3018    69.3851    200(14)           203.2496          138.6313
  3019    69.4051    290(17)           206.9640          138.3830
  3020    69.4251    260(16)           211.0393          138.1348
  3021    69.4451    270(16)           211.2760          137.8865
  3022    69.4651    250(16)           203.9712          137.6384
  3023    69.4851    210(14)           190.4124          137.3901
  3024    69.5051    160(13)           175.5404          137.1419
  3025    69.5251    200(14)           163.3631          136.8936
  3026    69.5451    170(13)           155.1757          136.6454
  3027    69.5651    110(10)           150.6240          136.3972
  3028    69.5851    170(13)           149.9983          137.0495
  3029    69.6051    150(12)           152.1073          137.7014
  3030    69.6251    150(12)           156.9679          138.3537
  3031    69.6451    180(13)           164.2851          139.0057
  3032    69.6651    170(13)           172.3206          139.6580
  3033    69.6851    150(12)           177.4150          140.3100
  3034    69.7051    170(13)           176.5102          140.9622
  3035    69.7251    170(13)           170.6172          141.6142
  3036    69.7451    120(11)           163.5456          142.2662
  3037    69.7651    200(14)           158.1574          142.9185
  3038    69.7851    120(11)           155.3366          143.5705
  3039    69.8051    170(13)           154.9670          144.2227
  3040    69.8251    150(12)           156.7372          144.8747
  3041    69.8451    140(12)           160.1055          145.5270
  3042    69.8651    170(13)           163.7870          146.1790
  3043    69.8851    120(11)           165.7533          146.8310
  3044    69.9051    140(12)           164.7465          147.4832
  3045    69.9251    160(13)           161.6248          148.1352
  3046    69.9451    190(14)           158.2381          148.7875
  3047    69.9651    140(12)           155.7115          149.4395
  3048    69.9851    180(13)           154.2227          150.0917
  3049    70.0051    140(12)           153.5463          150.7437
  3050    70.0251    160(13)           153.4121          151.3960
  3051    70.0451    150(12)           153.6241          152.0480
  3052    70.0651    170(13)           154.0595          152.7000
  3053    70.0851    160(13)           154.6562          153.3522
  3054    70.1051    190(14)           155.3810          154.0042
  3055    70.1251    150(12)           156.2286          154.6565
  3056    70.1451    170(13)           157.2195          155.3085
  3057    70.1651    150(12)           158.3960          155.9607
  3058    70.1851    170(13)           159.8318          156.6127
  3059    70.2051    190(14)           161.6626          157.2650
  3060    70.2251    180(13)           164.1039          157.9170
  3061    70.2451    170(13)           167.5296          158.5690
  3062    70.2651    140(12)           172.5307          159.2212
  3063    70.2851    220(15)           179.6865          159.4276
  3064    70.3051    180(13)           191.0856          159.6339
  3065    70.3251    180(13)           209.1005          159.8403
  3066    70.3451    250(16)           236.4178          160.0467
  3067    70.3651    330(18)           273.8497          160.2530
  3068    70.3851    390(20)           315.9520          160.4593
  3069    70.4051    360(19)           348.1123          160.6657
  3070    70.4251    310(18)           355.0251          160.8721
  3071    70.4451    350(19)           337.8073          161.0785
  3072    70.4651    280(17)           314.1230          161.2848
  3073    70.4851    370(19)           299.7452          161.4912
  3074    70.5051    360(19)           298.5087          161.6975
  3075    70.5251    320(18)           307.7115          161.9039
  3076    70.5451    310(18)           327.8286          162.1102
  3077    70.5651    370(19)           363.3049          162.3166
  3078    70.5851    390(20)           411.5233          162.5230
  3079    70.6051    400(20)           452.9023          162.7293
  3080    70.6251    520(23)           460.0640          162.9357
  3081    70.6451    330(18)           425.3826          163.1420
  3082    70.6651    350(19)           369.8777          163.3484
  3083    70.6851    300(17)           319.0899          163.5547
  3084    70.7051    300(17)           283.6039          163.7611
  3085    70.7251    230(15)           262.1950          163.9675
  3086    70.7451    280(17)           251.9632          164.1738
  3087    70.7651    250(16)           252.2599          164.3802
  3088    70.7851    230(15)           261.0880          164.5865
  3089    70.8051    280(17)           270.9771          164.7929
  3090    70.8251    270(16)           271.2374          164.9992
  3091    70.8451    210(14)           257.4534          165.2056
  3092    70.8651    260(16)           235.7104          165.4120
  3093    70.8851    140(12)           214.8653          165.6183
  3094    70.9051    140(12)           199.3842          165.8247
  3095    70.9251    170(13)           189.5819          166.0310
  3096    70.9451    170(13)           184.2368          166.2374
  3097    70.9651    170(13)           182.1661          166.4437
  3098    70.9851    170(13)           182.7660          166.6501
  3099    71.0051    160(13)           186.0432          166.8565
  3100    71.0251    220(15)           192.6901          167.0629
  3101    71.0451    200(14)           204.2613          167.2692
  3102    71.0651    270(16)           223.5057          167.4755
  3103    71.0851    270(16)           254.5937          167.6819
  3104    71.1051    300(17)           302.2554          167.8882
  3105    71.1251    380(19)           367.9460          168.0947
  3106    71.1451    330(18)           441.0098          168.3010
  3107    71.1651    500(22)           493.1572          168.5074
  3108    71.1851    540(23)           495.2247          168.7137
  3109    71.2051    490(22)           449.0562          168.9201
  3110    71.2251    440(21)           386.2631          169.1264
  3111    71.2451    350(19)           336.2109          169.3327
  3112    71.2651    320(18)           311.0044          169.5392
  3113    71.2851    360(19)           312.0652          169.7455
  3114    71.3051    260(16)           338.6136          169.9519
  3115    71.3251    410(20)           389.0971          170.1582
  3116    71.3451    390(20)           454.5317          170.3646
  3117    71.3651    520(23)           511.9797          170.5709
  3118    71.3851    620(25)           537.4246          170.7773
  3119    71.4051    510(23)           531.7178          170.9837
  3120    71.4251    650(25)           517.0717          171.1900
  3121    71.4451    580(24)           504.3341          171.3964
  3122    71.4651    510(23)           482.0612          171.6027
  3123    71.4851    500(22)           440.1530          171.8091
  3124    71.5051    380(19)           388.8443          172.0154
  3125    71.5251    480(22)           346.6226          172.2218
  3126    71.5451    430(21)           322.2845          172.4282
  3127    71.5651    300(17)           312.2602          172.6345
  3128    71.5851    320(18)           308.7355          172.8409
  3129    71.6051    260(16)           308.6017          173.0472
  3130    71.6251    320(18)           313.4566          173.2536
  3131    71.6451    310(18)           321.2485          173.4599
  3132    71.6651    380(19)           323.5463          173.6664
  3133    71.6851    340(18)           314.9326          173.8727
  3134    71.7051    340(18)           301.5813          174.0791
  3135    71.7251    320(18)           296.1216          174.2854
  3136    71.7451    300(17)           308.8283          174.4917
  3137    71.7651    350(19)           345.8680          174.6981
  3138    71.7851    390(20)           409.1786          174.9044
  3139    71.8051    490(22)           492.6263          175.1109
  3140    71.8251    560(24)           579.6438          175.3172
  3141    71.8451    650(25)           653.8409          175.5236
  3142    71.8651    770(28)           707.9639          175.7299
  3143    71.8851    770(28)           729.2498          175.9362
  3144    71.9051    630(25)           696.1518          176.1426
  3145    71.9251    650(25)           612.2152          176.3490
  3146    71.9451    510(23)           514.8820          176.5554
  3147    71.9651    430(21)           441.0061          176.7617
  3148    71.9851    360(19)           404.7391          176.9681
  3149    72.0051    290(17)           401.7787          177.1744
  3150    72.0251    340(18)           418.1958          177.3808
  3151    72.0451    490(22)           439.4812          177.5871
  3152    72.0651    500(22)           457.4874          177.7935
  3153    72.0851    500(22)           464.5933          177.9999
  3154    72.1051    480(22)           448.2478          178.2062
  3155    72.1251    320(18)           405.0806          178.4126
  3156    72.1451    330(18)           350.0841          178.6189
  3157    72.1651    280(17)           301.6319          178.8253
  3158    72.1851    320(18)           268.3994          179.0316
  3159    72.2051    230(15)           250.7773          179.2380
  3160    72.2251    340(18)           246.1014          178.5823
  3161    72.2451    250(16)           254.7027          177.9266
  3162    72.2651    250(16)           278.6530          177.2706
  3163    72.2851    390(20)           322.8033          176.6148
  3164    72.3051    310(18)           393.9326          175.9589
  3165    72.3251    570(24)           496.8518          175.3031
  3166    72.3451    690(26)           625.0206          174.6471
  3167    72.3651    890(30)           745.3865          173.9914
  3168    72.3851    820(29)           800.8167          173.3357
  3169    72.4051    870(29)           756.1308          172.6797
  3170    72.4251    560(24)           640.1718          172.0239
  3171    72.4451    570(24)           513.9960          171.3680
  3172    72.4651    420(20)           418.2830          170.7122
  3173    72.4851    380(19)           363.9490          170.0562
  3174    72.5051    240(15)           348.2505          169.4005
  3175    72.5251    290(17)           365.6958          168.7445
  3176    72.5451    380(19)           408.7659          168.0888
  3177    72.5651    430(21)           461.3096          167.4330
  3178    72.5851    380(19)           494.6744          166.7771
  3179    72.6051    380(19)           483.8283          166.1213
  3180    72.6251    430(21)           433.1596          165.4653
  3181    72.6451    420(20)           371.4929          164.8096
  3182    72.6651    330(18)           324.0501          164.1536
  3183    72.6851    310(18)           301.3351          163.4979
  3184    72.7051    240(15)           304.9344          162.8419
  3185    72.7251    340(18)           333.2352          162.1862
  3186    72.7451    370(19)           380.6788          161.5304
  3187    72.7651    500(22)           434.2963          160.8744
  3188    72.7851    620(25)           475.1375          160.2187
  3189    72.8051    660(26)           486.2979          159.5627
  3190    72.8251    540(23)           461.5326          158.9070
  3191    72.8451    510(23)           410.6325          158.2510
  3192    72.8651    370(19)           353.2047          157.5953
  3193    72.8851    310(18)           306.0327          156.9395
  3194    72.9051    270(16)           277.5071          156.2835
  3195    72.9251    390(20)           269.1343          155.6278
  3196    72.9451    300(17)           277.9972          154.9718
  3197    72.9651    270(16)           297.3475          154.3161
  3198    72.9851    350(19)           317.1949          153.6601
  3199    73.0051    390(20)           327.5085          153.0044
  3200    73.0251    390(20)           322.5862          152.3484
  3201    73.0451    300(17)           304.5173          151.6926
  3202    73.0651    240(15)           282.2549          151.0369
  3203    73.0851    330(18)           264.9597          150.3809
  3204    73.1051    280(17)           256.1067          149.7252
  3205    73.1251    200(14)           252.3045          149.0692
  3206    73.1451    190(14)           247.8008          148.4135
  3207    73.1651    170(13)           241.7668          147.7575
  3208    73.1851    250(16)           240.0025          147.1017
  3209    73.2051    210(14)           250.2489          146.4458
  3210    73.2251    330(18)           278.9451          145.7900
  3211    73.2451    360(19)           330.3478          145.1343
  3212    73.2651    390(20)           402.6585          144.4783
  3213    73.2851    510(23)           479.8281          143.8226
  3214    73.3051    550(23)           531.2868          143.1666
  3215    73.3251    570(24)           534.6649          142.5108
  3216    73.3451    620(25)           501.1565          141.8549
  3217    73.3651    410(20)           464.6053          141.1991
  3218    73.3851    380(19)           453.2793          140.5434
  3219    73.4051    510(23)           478.6351          139.8874
  3220    73.4251    500(22)           535.1720          139.2317
  3221    73.4451    600(24)           598.3291          138.5757
  3222    73.4651    570(24)           632.5087          137.9199
  3223    73.4851    610(25)           619.1010          137.2639
  3224    73.5051    480(22)           568.0411          136.6082
  3225    73.5251    480(22)           497.3757          135.9522
  3226    73.5451    420(20)           422.5909          135.2965
  3227    73.5651    350(19)           359.4838          134.6408
  3228    73.5851    340(18)           319.6344          133.9848
  3229    73.6051    290(17)           305.9166          133.3290
  3230    73.6251    270(16)           313.9902          132.6730
  3231    73.6451    220(15)           332.5634          132.0173
  3232    73.6651    340(18)           343.3276          131.3613
  3233    73.6851    260(16)           331.3442          130.7056
  3234    73.7051    280(17)           299.4019          130.0496
  3235    73.7251    260(16)           263.8656          129.3939
  3236    73.7451    200(14)           238.0744          128.7381
  3237    73.7651    190(14)           224.9725          128.0822
  3238    73.7851    220(15)           219.1033          127.4264
  3239    73.8051    200(14)           211.8641          126.7704
  3240    73.8251    200(14)           198.5587          126.1147
  3241    73.8451    150(12)           181.5940          125.4587
  3242    73.8651    210(14)           166.0924          124.8030
  3243    73.8851    150(12)           155.0529          124.1472
  3244    73.9051    150(12)           149.0428          123.4913
  3245    73.9251    210(14)           147.7659          122.8355
  3246    73.9451    130(11)           151.0271          122.1795
  3247    73.9651    170(13)           160.2284          123.0242
  3248    73.9851    210(14)           173.1266          123.8693
  3249    74.0051    170(13)           187.7252          124.7140
  3250    74.0251    230(15)           201.6518          125.5590
  3251    74.0451    280(17)           213.4456          126.4037
  3252    74.0651    230(15)           221.8014          127.2484
  3253    74.0851    260(16)           225.2986          128.0935
  3254    74.1051    250(16)           224.3856          128.9382
  3255    74.1251    270(16)           221.1336          129.7832
  3256    74.1451    330(18)           218.0203          130.6279
  3257    74.1651    220(15)           218.0692          131.4730
  3258    74.1851    290(17)           222.6485          132.3177
  3259    74.2051    240(15)           228.5692          133.1627
  3260    74.2251    260(16)           230.2227          134.0074
  3261    74.2451    210(14)           225.6115          134.8521
  3262    74.2651    250(16)           217.6096          135.6972
  3263    74.2851    200(14)           209.2747          136.5419
  3264    74.3051    260(16)           201.6604          137.3869
  3265    74.3251    220(15)           195.1023          138.2316
  3266    74.3451    250(16)           189.8609          139.0767
  3267    74.3651    190(14)           186.4943          139.9214
  3268    74.3851    190(14)           185.8331          140.7661
  3269    74.4051    220(15)           187.3689          141.6111
  3270    74.4251    190(14)           188.5371          142.4558
  3271    74.4451    210(14)           186.8280          143.3009
  3272    74.4651    150(12)           182.6134          144.1456
  3273    74.4851    240(15)           178.2744          144.9906
  3274    74.5051    150(12)           175.1327          145.8353
  3275    74.5251    150(12)           172.4043          146.6804
  3276    74.5451    220(15)           168.8967          147.5251
  3277    74.5651    200(14)           164.7439          148.3698
  3278    74.5851    140(12)           160.9997          149.2148
  3279    74.6051    110(10)           158.4243          150.0595
  3280    74.6251    120(11)           156.2191          149.9887
  3281    74.6451    140(12)           155.1422          149.9179
  3282    74.6651    110(10)           155.0256          149.8471
  3283    74.6851    120(11)           155.7021          149.7763
  3284    74.7051    170(13)           156.8704          149.7055
  3285    74.7251    170(13)           157.9047          149.6347
  3286    74.7451    180(13)           158.0349          149.5639
  3287    74.7651    120(11)           156.9845          149.4931
  3288    74.7851    170(13)           155.2393          149.4223
  3289    74.8051    150(12)           153.4964          149.3515
  3290    74.8251    180(13)           152.1287          149.2807
  3291    74.8451    140(12)           151.1807          149.2098
  3292    74.8651    120(11)           150.5650          149.1391
  3293    74.8851    140(12)           150.1732          149.0683
  3294    74.9051    140(12)           149.9313          148.9974
  3295    74.9251    200(14)           149.7937          148.9266
  3296    74.9451    160(13)           149.7298          148.8558
  3297    74.9651    180(13)           149.7294          148.7850
  3298    74.9851    190(14)           149.7907          148.7142
  3299    75.0051    170(13)           149.9254          148.6434
  3300    75.0251    160(13)           150.1413          148.5726
  3301    75.0451    180(13)           150.4684          148.5018
  3302    75.0651    180(13)           150.9653          148.4310
  3303    75.0851    140(12)           151.6669          148.3602
  3304    75.1051    170(13)           152.6827          148.2894
  3305    75.1251    150(12)           154.1718          148.2186
  3306    75.1451    160(13)           156.3736          148.1478
  3307    75.1651    130(11)           159.6826          148.0770
  3308    75.1851    230(15)           164.7345          148.0062
  3309    75.2051    170(13)           172.5840          147.9353
  3310    75.2251    220(15)           184.9624          147.8645
  3311    75.2451    230(15)           204.6584          147.7938
  3312    75.2651    220(15)           235.9370          147.7229
  3313    75.2851    290(17)           284.3547          147.6521
  3314    75.3051    320(18)           354.6035          147.5813
  3315    75.3251    350(19)           443.6242          147.5105
  3316    75.3451    460(21)           530.5812          147.4397
  3317    75.3651    550(23)           577.4529          147.3689
  3318    75.3851    550(23)           557.6071          147.2981
  3319    75.4051    560(24)           484.5857          147.2273
  3320    75.4251    370(19)           397.4461          147.1565
  3321    75.4451    310(18)           325.9511          147.0857
  3322    75.4651    230(15)           280.3611          147.0149
  3323    75.4851    230(15)           260.0223          146.9441
  3324    75.5051    260(16)           262.0956          146.8733
  3325    75.5251    260(16)           283.7689          146.8025
  3326    75.5451    310(18)           319.2878          146.7317
  3327    75.5651    320(18)           354.7879          146.6609
  3328    75.5851    390(20)           369.9133          146.5901
  3329    75.6051    330(18)           352.8860          146.5193
  3330    75.6251    340(18)           312.4637          146.4484
  3331    75.6451    260(16)           267.7343          146.3777
  3332    75.6651    240(15)           231.6695          146.3068
  3333    75.6851    170(13)           207.7542          146.2360
  3334    75.7051    190(14)           194.7027          146.3064
  3335    75.7251    200(14)           190.1209          146.3766
  3336    75.7451    270(16)           192.6418          146.4469
  3337    75.7651    270(16)           202.3697          146.5173
  3338    75.7851    230(15)           220.4170          146.5876
  3339    75.8051    250(16)           247.3320          146.6579
  3340    75.8251    360(19)           280.6103          146.7282
  3341    75.8451    280(17)           314.0449          146.7985
  3342    75.8651    350(19)           341.9461          146.8688
  3343    75.8851    370(19)           365.0173          146.9391
  3344    75.9051    360(19)           390.4536          147.0094
  3345    75.9251    460(21)           428.9564          147.0797
  3346    75.9451    510(23)           490.3037          147.1500
  3347    75.9651    570(24)           576.1401          147.2203
  3348    75.9851    650(25)           678.8738          147.2906
  3349    76.0051    870(29)           787.1060          147.3609
  3350    76.0251    960(31)           880.9028          147.4312
  3351    76.0451    970(31)           921.5044          147.5015
  3352    76.0651    860(29)           876.7663          147.5718
  3353    76.0851    680(26)           761.9960          147.6422
  3354    76.1051    560(24)           628.7545          147.7124
  3355    76.1251    450(21)           519.5387          147.7828
  3356    76.1451    350(19)           451.2171          147.8531
  3357    76.1651    390(20)           423.7564          147.9234
  3358    76.1851    420(20)           429.1534          147.9937
  3359    76.2051    450(21)           456.1017          148.0640
  3360    76.2251    460(21)           493.9526          148.1343
  3361    76.2451    560(24)           530.2109          148.2046
  3362    76.2651    540(23)           545.6680          148.2749
  3363    76.2851    520(23)           526.6096          148.3452
  3364    76.3051    490(22)           483.3751          148.4155
  3365    76.3251    460(21)           442.0424          148.4858
  3366    76.3451    390(20)           419.7008          148.5561
  3367    76.3651    470(22)           415.5250          148.6264
  3368    76.3851    420(20)           421.3853          148.6967
  3369    76.4051    470(22)           437.4092          148.7670
  3370    76.4251    430(21)           473.8389          148.8373
  3371    76.4451    560(24)           535.9675          148.9076
  3372    76.4651    670(26)           607.8938          148.9779
  3373    76.4851    670(26)           653.9567          149.0482
  3374    76.5051    720(27)           647.5139          149.1185
  3375    76.5251    570(24)           600.4647          149.1889
  3376    76.5451    570(24)           550.4899          149.2592
  3377    76.5651    440(21)           526.0832          149.3295
  3378    76.5851    500(22)           533.9713          149.3998
  3379    76.6051    590(24)           567.0159          149.4701
  3380    76.6251    630(25)           610.9387          149.5404
  3381    76.6451    770(28)           645.5583          149.6107
  3382    76.6651    630(25)           653.2491          149.6810
  3383    76.6851    530(23)           630.7472          149.7513
  3384    76.7051    450(21)           583.9927          149.8216
  3385    76.7251    490(22)           519.0015          149.8919
  3386    76.7451    390(20)           446.9384          149.9622
  3387    76.7651    340(18)           384.2798          150.0325
  3388    76.7851    440(21)           342.3852          150.1028
  3389    76.8051    330(18)           323.2891          150.1731
  3390    76.8251    300(17)           323.0772          150.2434
  3391    76.8451    260(16)           333.0314          150.3138
  3392    76.8651    300(17)           339.5523          150.3840
  3393    76.8851    330(18)           330.7634          150.4543
  3394    76.9051    250(16)           306.7984          150.5247
  3395    76.9251    260(16)           279.1412          150.5949
  3396    76.9451    290(17)           259.3632          150.6653
  3397    76.9651    260(16)           252.0506          150.7356
  3398    76.9851    250(16)           254.4836          150.8059
  3399    77.0051    370(19)           258.8517          150.8762
  3400    77.0251    250(16)           257.0894          150.9465
  3401    77.0451    280(17)           247.3518          151.0168
  3402    77.0651    320(18)           234.2508          151.0871
  3403    77.0851    180(13)           222.1477          151.1574
  3404    77.1051    170(13)           211.6504          151.2277
  3405    77.1251    170(13)           202.0922          151.2980
  3406    77.1451    190(14)           194.4166          151.3683
  3407    77.1651    220(15)           190.4880          151.4386
  3408    77.1851    200(14)           191.2189          151.5089
  3409    77.2051    230(15)           195.5354          151.5792
  3410    77.2251    240(15)           200.2731          151.6495
  3411    77.2451    240(15)           201.6334          151.7198
  3412    77.2651    190(14)           198.2818          151.7901
  3413    77.2851    180(13)           192.2670          151.8604
  3414    77.3051    190(14)           186.0928          151.9308
  3415    77.3251    190(14)           180.3888          152.0011
  3416    77.3451    170(13)           174.6875          152.0714
  3417    77.3651    200(14)           169.0729          152.1417
  3418    77.3851    180(13)           164.2092          152.2120
  3419    77.4051    120(11)           160.5422          152.2823
  3420    77.4251    140(12)           158.0625          152.3526
  3421    77.4451    180(13)           156.5054          152.4229
  3422    77.4651    140(12)           155.5855          152.4932
  3423    77.4851    110(10)           155.0525          152.5635
  3424    77.5051    180(13)           154.5432          152.4721
  3425    77.5251    140(12)           154.1171          152.3806
  3426    77.5451    160(13)           153.7384          152.2891
  3427    77.5651    170(13)           153.4284          152.1977
  3428    77.5851    140(12)           153.2045          152.1062
  3429    77.6051    140(12)           153.0698          152.0147
  3430    77.6251    160(13)           153.0260          151.9233
  3431    77.6451    150(12)           153.0701          151.8318
  3432    77.6651    150(12)           153.2069          151.7403
  3433    77.6851    220(15)           153.4705          151.6489
  3434    77.7051    190(14)           153.8766          151.5574
  3435    77.7251    210(14)           154.4570          151.4659
  3436    77.7451    150(12)           155.3062          151.3745
  3437    77.7651    190(14)           156.5908          151.2830
  3438    77.7851    180(13)           158.6046          151.1916
  3439    77.8051    190(14)           161.8039          151.1001
  3440    77.8251    200(14)           166.8715          151.0086
  3441    77.8451    210(14)           174.7856          150.9171
  3442    77.8651    180(13)           186.7057          150.8257
  3443    77.8851    200(14)           203.4311          150.7343
  3444    77.9051    180(13)           224.1663          150.6428
  3445    77.9251    210(14)           245.1997          150.5513
  3446    77.9451    250(16)           260.5211          150.4598
  3447    77.9651    260(16)           264.7960          150.3684
  3448    77.9851    230(15)           256.8717          150.2769
  3449    78.0051    190(14)           241.3180          150.1855
  3450    78.0251    220(15)           225.8268          150.0940
  3451    78.0451    220(15)           216.6786          150.0025
  3452    78.0651    260(16)           217.2557          149.9111
  3453    78.0851    240(15)           229.5842          149.8196
  3454    78.1051    220(15)           255.8616          149.7281
  3455    78.1251    360(19)           298.4062          149.6367
  3456    78.1451    360(19)           357.3757          149.5452
  3457    78.1651    430(21)           427.3089          149.4537
  3458    78.1851    460(21)           495.5500          149.3623
  3459    78.2051    650(25)           549.2342          149.2708
  3460    78.2251    650(25)           588.4229          149.1793
  3461    78.2451    670(26)           626.3755          149.0879
  3462    78.2651    750(27)           667.4711          148.9964
  3463    78.2851    730(27)           692.4171          148.9050
  3464    78.3051    640(25)           678.3584          148.8135
  3465    78.3251    640(25)           630.8446          148.7220
  3466    78.3451    490(22)           580.8226          148.6305
  3467    78.3651    510(23)           552.6261          148.5391
  3468    78.3851    480(22)           544.9771          148.4476
  3469    78.4051    530(23)           539.1319          148.3562
  3470    78.4251    490(22)           520.3846          148.2647
  3471    78.4451    460(21)           491.3425          148.1732
  3472    78.4651    460(21)           466.0833          148.0818
  3473    78.4851    510(23)           454.0221          147.9903
  3474    78.5051    460(21)           449.1550          147.8988
  3475    78.5251    410(20)           435.5126          147.8074
  3476    78.5451    350(19)           405.2430          147.7159
  3477    78.5651    350(19)           367.0426          147.6245
  3478    78.5851    310(18)           334.4113          147.5330
  3479    78.6051    330(18)           311.6669          147.4415
  3480    78.6251    300(17)           292.7062          147.3500
  3481    78.6451    250(16)           270.2115          147.2586
  3482    78.6651    220(15)           243.6907          147.1671
  3483    78.6851    200(14)           218.1317          147.0757
  3484    78.7051    220(15)           197.8058          146.9842
  3485    78.7251    230(15)           183.9109          146.8927
  3486    78.7451    160(13)           175.7208          146.8013
  3487    78.7651    140(12)           172.1934          146.7098
  3488    78.7851    170(13)           172.7186          146.5807
  3489    78.8051    230(15)           177.4863          146.4516
  3490    78.8251    210(14)           187.4495          146.3225
  3491    78.8451    250(16)           204.2943          146.1933
  3492    78.8651    230(15)           229.8150          146.0643
  3493    78.8851    330(18)           264.2547          145.9352
  3494    78.9051    350(19)           303.5890          145.8060
  3495    78.9251    280(17)           339.1018          145.6770
  3496    78.9451    350(19)           364.2945          145.5478
  3497    78.9651    370(19)           383.7906          145.4187
  3498    78.9851    460(21)           410.3420          145.2896
  3499    79.0051    390(20)           449.7112          145.1605
  3500    79.0251    470(22)           489.4748          145.0314
  3501    79.0451    500(22)           504.5196          144.9023
  3502    79.0651    460(21)           480.2543          144.7732
  3503    79.0851    400(20)           428.4960          144.6441
  3504    79.1051    360(19)           374.6495          144.5150
  3505    79.1251    330(18)           335.7428          144.3858
  3506    79.1451    330(18)           313.8566          144.2568
  3507    79.1651    270(16)           302.5604          144.1276
  3508    79.1851    310(18)           296.9358          143.9986
  3509    79.2051    280(17)           298.5967          143.8694
  3510    79.2251    320(18)           311.6224          143.7403
  3511    79.2451    330(18)           334.7701          143.6112
  3512    79.2651    340(18)           358.1251          143.4821
  3513    79.2851    310(18)           368.6978          143.3530
  3514    79.3051    320(18)           360.7361          143.2239
  3515    79.3251    300(17)           337.5850          143.0948
  3516    79.3451    420(20)           305.2986          142.9657
  3517    79.3651    270(16)           270.0367          142.8366
  3518    79.3851    310(18)           238.2766          142.7075
  3519    79.4051    240(15)           214.7010          142.5784
  3520    79.4251    170(13)           200.9009          142.4493
  3521    79.4451    190(14)           196.5238          142.3201
  3522    79.4651    170(13)           200.8350          142.1910
  3523    79.4851    210(14)           213.4301          142.0619
  3524    79.5051    220(15)           234.2682          141.9328
  3525    79.5251    270(16)           263.1337          141.8037
  3526    79.5451    330(18)           297.9237          141.6746
  3527    79.5651    410(20)           333.8290          141.5455
  3528    79.5851    380(19)           365.0940          141.4164
  3529    79.6051    350(19)           385.7094          141.2873
  3530    79.6251    370(19)           387.6013          141.1582
  3531    79.6451    350(19)           365.3930          141.0291
  3532    79.6651    290(17)           325.2918          140.8999
  3533    79.6851    280(17)           282.0063          140.7708
  3534    79.7051    250(16)           247.2305          140.6417
  3535    79.7251    210(14)           225.1302          140.5126
  3536    79.7451    190(14)           214.9860          140.3835
  3537    79.7651    250(16)           214.6539          140.2544
  3538    79.7851    270(16)           221.7702          140.1253
  3539    79.8051    310(18)           233.7184          139.9962
  3540    79.8251    220(15)           247.3807          139.8671
  3541    79.8451    270(16)           258.1176          139.7380
  3542    79.8651    240(15)           260.0608          139.6089
  3543    79.8851    300(17)           250.8410          139.4798
  3544    79.9051    240(15)           235.1731          139.3507
  3545    79.9251    240(15)           221.2125          139.2216
  3546    79.9451    360(19)           215.3134          139.0924
  3547    79.9651    270(16)           221.1517          138.9633
  3548    79.9851    230(15)           241.7865          138.8342
  3549    80.0051    270(16)           281.3164          138.7051
  3550    80.0251    400(20)           344.6717          138.5760
  3551    80.0451    490(22)           433.5952          138.4469
  3552    80.0651    580(24)           538.0781          138.3178
  3553    80.0851    600(24)           628.0292          138.1887
  3554    80.1051    710(27)           662.5142          138.0596
  3555    80.1251    670(26)           622.7531          137.9305
  3556    80.1451    530(23)           531.5821          137.8014
  3557    80.1651    460(21)           430.3952          137.6722
  3558    80.1851    320(18)           347.9786          137.5432
  3559    80.2051    280(17)           293.5479          137.4140
  3560    80.2251    330(18)           266.0359          137.2849
  3561    80.2451    260(16)           262.2111          137.1559
  3562    80.2651    340(18)           279.7288          137.0267
  3563    80.2851    350(19)           315.4550          136.8976
  3564    80.3051    310(18)           360.7133          136.7685
  3565    80.3251    380(19)           397.6143          136.6394
  3566    80.3451    470(22)           405.8544          136.5103
  3567    80.3651    340(18)           379.2344          136.3812
  3568    80.3851    340(18)           331.7123          136.2521
  3569    80.4051    270(16)           283.5587          136.1230
  3570    80.4251    190(14)           247.5521          135.9939
  3571    80.4451    180(13)           227.5037          135.8647
  3572    80.4651    140(12)           222.9222          135.7357
  3573    80.4851    260(16)           232.0945          135.8597
  3574    80.5051    220(15)           250.8876          135.9837
  3575    80.5251    330(18)           271.3749          136.1078
  3576    80.5451    320(18)           282.1951          136.2318
  3577    80.5651    300(17)           275.6581          136.3558
  3578    80.5851    260(16)           254.6042          136.4799
  3579    80.6051    250(16)           229.1692          136.6039
  3580    80.6251    210(14)           208.0949          136.7279
  3581    80.6451    220(15)           195.2666          136.8519
  3582    80.6651    180(13)           191.4234          136.9760
  3583    80.6851    260(16)           196.7088          137.1000
  3584    80.7051    210(14)           211.9602          137.2241
  3585    80.7251    220(15)           238.7693          137.3481
  3586    80.7451    210(14)           278.4643          137.4721
  3587    80.7651    360(19)           330.0259          137.5961
  3588    80.7851    440(21)           388.2851          137.7201
  3589    80.8051    500(22)           444.8657          137.8442
  3590    80.8251    450(21)           492.4547          137.9682
  3591    80.8451    460(21)           532.6606          138.0923
  3592    80.8651    530(23)           580.0687          138.2163
  3593    80.8851    710(27)           651.4960          138.3403
  3594    80.9051    790(28)           744.4088          138.4643
  3595    80.9251    940(31)           824.9843          138.5883
  3596    80.9451    940(31)           845.9232          138.7124
  3597    80.9651    770(28)           788.0327          138.8364
  3598    80.9851    720(27)           679.7984          138.9605
  3599    81.0051    570(24)           569.3268          139.0845
  3600    81.0251    480(22)           487.9341          139.2085
  3601    81.0451    450(21)           441.1282          139.3326
  3602    81.0651    310(18)           418.6812          139.4566
  3603    81.0851    420(20)           409.8416          139.5806
  3604    81.1051    330(18)           413.0708          139.7046
  3605    81.1251    480(22)           432.6466          139.8287
  3606    81.1451    450(21)           465.9838          139.9527
  3607    81.1651    450(21)           495.7464          140.0768
  3608    81.1851    600(24)           497.6019          140.2008
  3609    81.2051    410(20)           460.8770          140.3248
  3610    81.2251    340(18)           398.3673          140.4488
  3611    81.2451    360(19)           332.7854          140.5728
  3612    81.2651    300(17)           279.5677          140.6969
  3613    81.2851    230(15)           242.9518          140.8209
  3614    81.3051    280(17)           220.5243          140.9449
  3615    81.3251    260(16)           208.4521          141.0690
  3616    81.3451    220(15)           204.3786          141.1930
  3617    81.3651    250(16)           208.2468          141.3170
  3618    81.3851    280(17)           221.2625          141.4410
  3619    81.4051    200(14)           243.9826          141.5651
  3620    81.4251    230(15)           273.5217          141.6891
  3621    81.4451    310(18)           301.1140          141.8132
  3622    81.4651    340(18)           314.0398          141.9372
  3623    81.4851    310(18)           304.9096          142.0612
  3624    81.5051    310(18)           278.8334          142.1852
  3625    81.5251    200(14)           248.2783          142.3093
  3626    81.5451    250(16)           223.2623          142.4333
  3627    81.5651    180(13)           207.9795          142.5573
  3628    81.5851    280(17)           203.2153          142.7212
  3629    81.6051    190(14)           209.0474          142.8849
  3630    81.6251    270(16)           226.3054          143.0488
  3631    81.6451    270(16)           256.2377          143.2126
  3632    81.6651    320(18)           298.6589          143.3764
  3633    81.6851    290(17)           348.5875          143.5402
  3634    81.7051    380(19)           394.3576          143.7040
  3635    81.7251    370(19)           420.8297          143.8678
  3636    81.7451    420(20)           418.0256          144.0316
  3637    81.7651    390(20)           388.4545          144.1955
  3638    81.7851    390(20)           346.2224          144.3592
  3639    81.8051    330(18)           307.1957          144.5231
  3640    81.8251    270(16)           280.3723          144.6869
  3641    81.8451    230(15)           266.4426          144.8507
  3642    81.8651    270(16)           261.2346          145.0145
  3643    81.8851    270(16)           260.4261          145.1783
  3644    81.9051    180(13)           263.2414          145.3421
  3645    81.9251    240(15)           271.9151          145.5059
  3646    81.9451    290(17)           287.9076          145.6698
  3647    81.9651    300(17)           309.3680          145.8335
  3648    81.9851    340(18)           333.0425          145.9974
  3649    82.0051    300(17)           359.1606          146.1612
  3650    82.0251    420(20)           393.6013          146.3250
  3651    82.0451    410(20)           441.1845          146.4888
  3652    82.0651    530(23)           494.9331          146.6526
  3653    82.0851    500(22)           532.4922          146.8164
  3654    82.1051    530(23)           529.7701          146.9802
  3655    82.1251    510(23)           483.0704          147.1441
  3656    82.1451    480(22)           412.4147          147.3078
  3657    82.1651    350(19)           342.6527          147.4717
  3658    82.1851    320(18)           288.3675          147.6355
  3659    82.2051    210(14)           253.1467          147.7993
  3660    82.2251    280(17)           235.5255          147.9631
  3661    82.2451    180(13)           233.2460          148.1269
  3662    82.2651    270(16)           244.7029          148.2907
  3663    82.2851    190(14)           267.6572          148.4545
  3664    82.3051    310(18)           296.3588          148.6184
  3665    82.3251    290(17)           319.4919          148.7822
  3666    82.3451    310(18)           324.4215          148.9460
  3667    82.3651    270(16)           307.0245          149.1098
  3668    82.3851    280(17)           275.4118          149.2736
  3669    82.4051    230(15)           241.8758          149.4374
  3670    82.4251    200(14)           214.3265          149.6012
  3671    82.4451    230(15)           194.8993          149.7650
  3672    82.4651    210(14)           182.7212          149.9288
  3673    82.4851    150(12)           176.1835          150.0927
  3674    82.5051    130(11)           173.8971          150.2565
  3675    82.5251    220(15)           174.6274          150.4203
  3676    82.5451    190(14)           176.8568          150.5841
  3677    82.5651    160(13)           178.5341          150.7479
  3678    82.5851    150(12)           177.8465          150.9117
  3679    82.6051    160(13)           174.4989          151.0755
  3680    82.6251    180(13)           169.7935          151.2393
  3681    82.6451    200(14)           165.3294          151.4031
  3682    82.6651    120(11)           161.9959          151.5670
  3683    82.6851    170(13)           159.5977          151.3374
  3684    82.7051    140(12)           158.4233          151.1076
  3685    82.7251    170(13)           158.3504          150.8780
  3686    82.7451    210(14)           159.3226          150.6484
  3687    82.7651    170(13)           161.2798          150.4187
  3688    82.7851    160(13)           163.9708          150.1891
  3689    82.8051    160(13)           166.8292          149.9594
  3690    82.8251    190(14)           169.2204          149.7297
  3691    82.8451    160(13)           171.1406          149.5000
  3692    82.8651    240(15)           173.6479          149.2704
  3693    82.8851    210(14)           178.4965          149.0408
  3694    82.9051    220(15)           187.5876          148.8111
  3695    82.9251    240(15)           202.7110          148.5815
  3696    82.9451    200(14)           225.1795          148.3517
  3697    82.9651    280(17)           254.5894          148.1221
  3698    82.9851    370(19)           287.1279          147.8924
  3699    83.0051    390(20)           314.8423          147.6628
  3700    83.0251    430(21)           328.1271          147.4331
  3701    83.0451    300(17)           321.0349          147.2035
  3702    83.0651    320(18)           296.3530          146.9738
  3703    83.0851    270(16)           264.1876          146.7441
  3704    83.1051    180(13)           234.8485          146.5145
  3705    83.1251    200(14)           213.8918          146.2848
  3706    83.1451    220(15)           202.7183          146.0552
  3707    83.1651    140(12)           200.9655          145.8255
  3708    83.1851    190(14)           208.0464          145.5958
  3709    83.2051    190(14)           222.9423          145.3661
  3710    83.2251    270(16)           242.9063          145.1365
  3711    83.2451    300(17)           262.2383          144.9069
  3712    83.2651    310(18)           273.3396          144.6772
  3713    83.2851    270(16)           270.7292          144.4476
  3714    83.3051    370(19)           255.0172          144.2178
  3715    83.3251    230(15)           232.4804          143.9882
  3716    83.3451    180(13)           210.4680          143.7585
  3717    83.3651    250(16)           193.5743          143.5289
  3718    83.3851    240(15)           183.2156          143.2993
  3719    83.4051    140(12)           179.1966          143.0696
  3720    83.4251    220(15)           180.9628          142.8399
  3721    83.4451    190(14)           187.8143          142.6102
  3722    83.4651    220(15)           198.3632          142.3806
  3723    83.4851    160(13)           209.7166          142.1509
  3724    83.5051    250(16)           217.5676          141.9213
  3725    83.5251    190(14)           218.4678          141.6916
  3726    83.5451    250(16)           212.7896          141.4619
  3727    83.5651    180(13)           204.4577          141.2323
  3728    83.5851    160(13)           197.2350          141.0026
  3729    83.6051    190(14)           192.0147          140.7730
  3730    83.6251    210(14)           187.3856          140.5433
  3731    83.6451    180(13)           182.1271          140.3137
  3732    83.6651    150(12)           176.7297          140.0840
  3733    83.6851    180(13)           172.6888          139.8543
  3734    83.7051    170(13)           171.0073          139.6246
  3735    83.7251    160(13)           171.4965          139.3950
  3736    83.7451    170(13)           172.8662          139.1654
  3737    83.7651    140(12)           173.4326          138.9357
  3738    83.7851    140(12)           172.9174          139.3176
  3739    83.8051    190(14)           171.3647          139.6996
  3740    83.8251    210(14)           170.2432          140.0815
  3741    83.8451    140(12)           170.4380          140.4635
  3742    83.8651    220(15)           171.7703          140.8454
  3743    83.8851    200(14)           173.7591          141.2273
  3744    83.9051    170(13)           176.7534          141.6094
  3745    83.9251    220(15)           182.2913          141.9913
  3746    83.9451    220(15)           192.7097          142.3733
  3747    83.9651    200(14)           210.8613          142.7552
  3748    83.9851    230(15)           240.2463          143.1372
  3749    84.0051    260(16)           284.6648          143.5191
  3750    84.0251    430(21)           346.3904          143.9012
  3751    84.0451    430(21)           421.3737          144.2831
  3752    84.0651    530(23)           493.8232          144.6649
  3753    84.0851    550(23)           538.0350          145.0470
  3754    84.1051    630(25)           535.1516          145.4289
  3755    84.1251    480(22)           491.1854          145.8109
  3756    84.1451    490(22)           432.3394          146.1928
  3757    84.1651    440(21)           384.2765          146.5749
  3758    84.1851    370(19)           360.2776          146.9568
  3759    84.2051    370(19)           361.8065          147.3388
  3760    84.2251    380(19)           382.3038          147.7207
  3761    84.2451    380(19)           410.3729          148.1026
  3762    84.2651    400(20)           435.1825          148.4846
  3763    84.2851    460(21)           452.1309          148.8665
  3764    84.3051    440(21)           461.3279          149.2486
  3765    84.3251    550(23)           460.3236          149.6304
  3766    84.3451    370(19)           442.9908          150.0125
  3767    84.3651    420(20)           407.5885          150.3944
  3768    84.3851    310(18)           362.5712          150.7763
  3769    84.4051    320(18)           321.4313          151.1583
  3770    84.4251    190(14)           294.1688          151.5402
  3771    84.4451    290(17)           284.3458          151.9223
  3772    84.4651    310(18)           290.4964          152.3041
  3773    84.4851    260(16)           307.1556          152.6862
  3774    84.5051    310(18)           325.3760          153.0681
  3775    84.5251    260(16)           335.1310          153.4501
  3776    84.5451    310(18)           329.6829          153.8320
  3777    84.5651    400(20)           309.1274          154.2139
  3778    84.5851    330(18)           279.9864          154.5959
  3779    84.6051    290(17)           250.8292          154.9778
  3780    84.6251    220(15)           227.5195          155.3599
  3781    84.6451    190(14)           211.8917          155.7418
  3782    84.6651    220(15)           202.9001          156.1238
  3783    84.6851    190(14)           198.3873          156.5057
  3784    84.7051    260(16)           196.5093          156.8877
  3785    84.7251    190(14)           196.6045          157.2696
  3786    84.7451    180(13)           198.7410          157.6515
  3787    84.7651    230(15)           202.3044          158.0336
  3788    84.7851    160(13)           205.1606          158.4155
  3789    84.8051    190(14)           204.6949          158.7975
  3790    84.8251    200(14)           200.0529          159.1794
  3791    84.8451    210(14)           192.9146          159.5614
  3792    84.8651    170(13)           185.8579          159.9433
  3793    84.8851    210(14)           180.5533          160.3252
  3794    84.9051    240(15)           177.3169          160.7073
  3795    84.9251    170(13)           175.6199          161.0892
  3796    84.9451    160(13)           174.5779          161.4712
  3797    84.9651    170(13)           173.5194          161.8531
  3798    84.9851    160(13)           172.3529          162.2351
  3799    85.0051    150(12)           171.4531          162.6170
  3800    85.0251    180(13)           171.2650          162.9991
  3801    85.0451    160(13)           172.0866          163.3810
  3802    85.0651    210(14)           174.0383          163.7629
  3803    85.0851    170(13)           177.0005          164.1449
  3804    85.1051    170(13)           180.4147          164.5268
  3805    85.1251    200(14)           183.1901          164.9088
  3806    85.1451    170(13)           184.1571          165.2907
  3807    85.1651    190(14)           182.9556          165.6728
  3808    85.1851    160(13)           180.3780          166.0547
  3809    85.2051    180(13)           176.9767          165.7578
  3810    85.2251    210(14)           174.2686          165.4610
  3811    85.2451    200(14)           172.5802          165.1642
  3812    85.2651    180(13)           171.9685          164.8673
  3813    85.2851    170(13)           172.4581          164.5705
  3814    85.3051    190(14)           174.1483          164.2736
  3815    85.3251    240(15)           177.1780          163.9769
  3816    85.3451    170(13)           181.5347          163.6799
  3817    85.3651    190(14)           186.7049          163.3832
  3818    85.3851    160(13)           191.4671          163.0864
  3819    85.4051    200(14)           194.3431          162.7895
  3820    85.4251    160(13)           194.9130          162.4927
  3821    85.4451    190(14)           194.5044          162.1958
  3822    85.4651    230(15)           195.4622          161.8990
  3823    85.4851    230(15)           199.9063          161.6021
  3824    85.5051    180(13)           209.0039          161.3054
  3825    85.5251    220(15)           222.5802          161.0085
  3826    85.5451    240(15)           238.1982          160.7117
  3827    85.5651    310(18)           250.8947          160.4149
  3828    85.5851    260(16)           255.3545          160.1180
  3829    85.6051    240(15)           250.0962          159.8212
  3830    85.6251    210(14)           238.8874          159.5243
  3831    85.6451    210(14)           227.3220          159.2276
  3832    85.6651    160(13)           219.0876          158.9306
  3833    85.6851    210(14)           215.3593          158.6339
  3834    85.7051    200(14)           215.8042          158.3370
  3835    85.7251    250(16)           219.2235          158.0402
  3836    85.7451    260(16)           224.2614          157.7434
  3837    85.7651    210(14)           230.6747          157.4465
  3838    85.7851    290(17)           239.9125          157.1497
  3839    85.8051    230(15)           253.8061          156.8528
  3840    85.8251    270(16)           273.2026          156.5561
  3841    85.8451    320(18)           298.8477          156.2592
  3842    85.8651    290(17)           333.9918          155.9624
  3843    85.8851    400(20)           385.4943          155.6656
  3844    85.9051    490(22)           460.4798          155.3687
  3845    85.9251    560(24)           558.7838          155.0719
  3846    85.9451    750(27)           664.3090          154.7750
  3847    85.9651    820(29)           742.8816          154.4783
  3848    85.9851    770(28)           759.4808          154.1814
  3849    86.0051    710(27)           706.5240          153.8846
  3850    86.0251    670(26)           611.0398          153.5877
  3851    86.0451    560(24)           511.1083          153.2909
  3852    86.0651    460(21)           431.4291          152.9941
  3853    86.0851    310(18)           378.7782          152.6972
  3854    86.1051    460(21)           349.7907          152.4004
  3855    86.1251    380(19)           339.3882          152.1035
  3856    86.1451    230(15)           345.1278          151.8068
  3857    86.1651    430(21)           366.4120          151.5099
  3858    86.1851    410(20)           401.0730          151.2131
  3859    86.2051    360(19)           441.4178          150.9162
  3860    86.2251    500(22)           472.1520          150.6194
  3861    86.2451    470(22)           476.5690          150.3226
  3862    86.2651    490(22)           449.7347          150.0257
  3863    86.2851    480(22)           403.7620          149.7290
  3864    86.3051    370(19)           357.4916          149.4321
  3865    86.3251    280(17)           324.4143          149.1353
  3866    86.3451    250(16)           309.6713          148.8384
  3867    86.3651    350(19)           313.8933          148.5416
  3868    86.3851    380(19)           337.4625          148.2448
  3869    86.4051    400(20)           382.4002          147.9479
  3870    86.4251    480(22)           450.5043          147.6512
  3871    86.4451    530(23)           538.9780          147.3542
  3872    86.4651    620(25)           636.3897          147.0575
  3873    86.4851    720(27)           726.5054          146.7606
  3874    86.5051    760(28)           802.1729          146.4638
  3875    86.5251    950(31)           875.3888          146.1669
  3876    86.5451    950(31)           962.8192          145.8701
  3877    86.5651    940(31)          1057.8116          145.5733
  3878    86.5851    930(30)          1121.2567          145.2764
  3879    86.6051    1070(33)          1110.6360          144.9797
  3880    86.6251    1100(33)          1023.2192          144.6828
  3881    86.6451    850(29)           902.2448          144.3860
  3882    86.6651    770(28)           801.4900          144.0891
  3883    86.6851    790(28)           754.3908          143.7923
  3884    86.7051    800(28)           767.3289          143.4954
  3885    86.7251    720(27)           823.5895          143.1986
  3886    86.7451    740(27)           889.4375          142.9019
  3887    86.7651    940(31)           930.9287          142.6049
  3888    86.7851    1020(32)           938.5779          142.3082
  3889    86.8051    940(31)           932.5679          142.0113
  3890    86.8251    870(29)           936.6756          141.7145
  3891    86.8451    820(29)           950.6877          141.4176
  3892    86.8651    850(29)           950.7118          141.1208
  3893    86.8851    950(31)           913.0038          140.8240
  3894    86.9051    720(27)           834.2914          140.5271
  3895    86.9251    750(27)           733.0318          140.2304
  3896    86.9451    640(25)           636.8182          139.9335
  3897    86.9651    600(24)           567.9555          139.6367
  3898    86.9851    550(23)           534.7593          139.3398
  3899    87.0051    530(23)           531.9330          139.0430
  3900    87.0251    540(23)           547.2969          138.7461
  3901    87.0451    630(25)           572.6367          138.4493
  3902    87.0651    530(23)           610.5905          138.1526
  3903    87.0851    720(27)           669.4478          137.8557
  3904    87.1051    940(31)           751.4327          137.5589
  3905    87.1251    860(29)           845.9786          137.2620
  3906    87.1451    1040(32)           927.7142          136.9652
  3907    87.1651    940(31)           960.8236          136.6683
  3908    87.1851    1020(32)           918.3322          136.3715
  3909    87.2051    810(28)           806.8361          136.0746
  3910    87.2251    650(25)           664.0334          135.7778
  3911    87.2451    490(22)           529.9564          135.4811
  3912    87.2651    430(21)           426.8752          135.1842
  3913    87.2851    430(21)           359.9836          134.8874
  3914    87.3051    310(18)           325.9988          134.5905
  3915    87.3251    320(18)           319.6651          134.2937
  3916    87.3451    450(21)           335.4684          133.9968
  3917    87.3651    350(19)           367.1006          133.7000
  3918    87.3851    350(19)           406.8430          133.4033
  3919    87.4051    460(21)           444.9031          133.1064
  3920    87.4251    350(19)           468.3451          132.8096
  3921    87.4451    520(23)           464.0682          132.5127
  3922    87.4651    430(21)           428.2476          132.2159
  3923    87.4851    330(18)           371.4653          131.9190
  3924    87.5051    320(18)           310.8104          131.6222
  3925    87.5251    220(15)           258.5695          131.3253
  3926    87.5451    170(13)           219.0506          131.0285
  3927    87.5651    180(13)           191.2237          130.7318
  3928    87.5851    200(14)           172.2532          130.4349
  3929    87.6051    170(13)           159.3855          130.1381
  3930    87.6251    140(12)           150.5707          129.8412
  3931    87.6451    120(11)           144.4492          129.5444
  3932    87.6651    150(12)           141.4013          130.5047
  3933    87.6851    180(13)           139.6007          131.4646
  3934    87.7051    150(12)           138.6640          132.4249
  3935    87.7251    140(12)           138.3213          133.3849
  3936    87.7451    150(12)           138.4459          134.3448
  3937    87.7651    130(11)           138.9228          135.3051
  3938    87.7851    130(11)           139.7023          136.2650
  3939    87.8051    140(12)           140.7706          137.2253
  3940    87.8251    160(13)           142.1342          138.1852
  3941    87.8451    130(11)           143.8362          139.1455
  3942    87.8651    170(13)           145.9758          140.1054
  3943    87.8851    110(10)           148.7453          141.0654
  3944    87.9051    150(12)           151.4712          141.0141
  3945    87.9251    120(11)           155.4806          140.9629
  3946    87.9451    160(13)           160.8943          140.9117
  3947    87.9651    180(13)           167.2168          140.8605
  3948    87.9851    150(12)           172.9712          140.8093
  3949    88.0051    180(13)           176.0554          140.7581
  3950    88.0251    190(14)           175.0425          140.7068
  3951    88.0451    240(15)           170.4571          140.6556
  3952    88.0651    210(14)           164.2825          140.6044
  3953    88.0851    130(11)           158.4631          140.5532
  3954    88.1051    170(13)           154.0484          140.5020
  3955    88.1251    180(13)           151.2653          140.4507
  3956    88.1451    170(13)           150.0337          140.3995
  3957    88.1651    140(12)           150.2441          140.3483
  3958    88.1851    120(11)           151.9108          140.2971
  3959    88.2051    160(13)           155.1370          140.2459
  3960    88.2251    190(14)           159.9808          140.1947
  3961    88.2451    190(14)           166.1971          140.1434
  3962    88.2651    180(13)           173.0577          140.0922
  3963    88.2851    200(14)           179.4734          140.0410
  3964    88.3051    170(13)           184.4948          139.9898
  3965    88.3251    170(13)           187.6305          139.9386
  3966    88.3451    180(13)           188.7175          139.8873
  3967    88.3651    160(13)           188.1171          139.8361
  3968    88.3851    170(13)           187.0019          139.7849
  3969    88.4051    170(13)           187.0011          139.7337
  3970    88.4251    270(16)           189.1418          139.6825
  3971    88.4451    170(13)           192.9711          139.6313
  3972    88.4651    230(15)           196.8257          139.5800
  3973    88.4851    210(14)           199.2524          139.5288
  3974    88.5051    170(13)           200.3544          139.4776
  3975    88.5251    160(13)           201.8912          139.4264
  3976    88.5451    260(16)           206.4318          139.3752
  3977    88.5651    230(15)           216.5017          139.3240
  3978    88.5851    330(18)           233.8493          139.2727
  3979    88.6051    300(17)           258.4753          139.2215
  3980    88.6251    340(18)           287.3070          139.1703
  3981    88.6451    370(19)           313.1603          139.1191
  3982    88.6651    410(20)           326.5977          139.0678
  3983    88.6851    330(18)           321.7087          139.0166
  3984    88.7051    300(17)           301.0275          138.9654
  3985    88.7251    240(15)           273.1257          138.9142
  3986    88.7451    250(16)           245.9464          138.8630
  3987    88.7651    240(15)           223.5294          138.8118
  3988    88.7851    170(13)           207.0102          138.7606
  3989    88.8051    170(13)           196.4216          138.7093
  3990    88.8251    240(15)           191.7859          138.6581
  3991    88.8451    220(15)           193.3873          138.6069
  3992    88.8651    200(14)           201.6125          138.5557
  3993    88.8851    230(15)           216.3432          138.5045
  3994    88.9051    240(15)           235.9948          138.4532
  3995    88.9251    260(16)           256.8144          138.4020
  3996    88.9451    250(16)           273.9895          138.3508
  3997    88.9651    310(18)           284.6161          138.2996
  3998    88.9851    270(16)           289.9891          138.2484
  3999    89.0051    280(17)           294.7670          138.1971
  4000    89.0251    320(18)           304.3371          138.1459
  4001    89.0451    310(18)           321.6625          138.0947
  4002    89.0651    310(18)           344.4753          138.0435
  4003    89.0851    310(18)           365.3394          137.9923
  4004    89.1051    400(20)           377.1217          137.9411
  4005    89.1251    400(20)           380.7148          137.8898
  4006    89.1451    410(20)           386.5002          137.8386
  4007    89.1651    360(19)           407.8707          137.7874
  4008    89.1851    460(21)           453.3009          137.7362
  4009    89.2051    520(23)           520.9210          137.6850
  4010    89.2251    660(26)           594.9385          137.6337
  4011    89.2451    820(29)           648.4671          137.5825
  4012    89.2651    550(23)           658.0267          137.5313
  4013    89.2851    550(23)           621.4961          137.4801
  4014    89.3051    470(22)           558.8641          137.4289
  4015    89.3251    510(23)           494.7823          137.3777
  4016    89.3451    500(22)           442.8996          137.3264
  4017    89.3651    390(20)           403.8906          137.2752
  4018    89.3851    390(20)           372.6369          137.2240
  4019    89.4051    320(18)           346.8672          137.1728
  4020    89.4251    350(19)           330.0338          137.1216
  4021    89.4451    320(18)           327.8320          137.0703
  4022    89.4651    340(18)           343.4463          137.0191
  4023    89.4851    260(16)           374.1895          136.9679
  4024    89.5051    460(21)           409.5441          136.9167
  4025    89.5251    460(21)           433.0506          136.8655
  4026    89.5451    450(21)           430.7273          136.8143
  4027    89.5651    340(18)           401.0850          136.7630
  4028    89.5851    290(17)           355.2936          136.7118
  4029    89.6051    260(16)           307.7281          136.6606
  4030    89.6251    270(16)           267.5641          136.6094
  4031    89.6451    230(15)           237.4115          136.5582
  4032    89.6651    240(15)           215.7200          136.5069
  4033    89.6851    150(12)           199.9019          136.4557
  4034    89.7051    210(14)           188.1336          136.4045
  4035    89.7251    160(13)           179.8101          136.3533
  4036    89.7451    200(14)           174.9740          136.3021
  4037    89.7651    140(12)           173.6028          136.2509
  4038    89.7851    150(12)           175.1067          136.1996
  4039    89.8051    170(13)           178.2505          136.1484
  4040    89.8251    230(15)           181.6724          136.0972
  4041    89.8451    190(14)           184.8302          136.0460
  4042    89.8651    250(16)           188.2244          135.9948
  4043    89.8851    200(14)           192.3133          135.9436
  4044    89.9051    230(15)           196.1299          135.8923
  4045    89.9251    190(14)           197.3922          135.8411
  4046    89.9451    180(13)           194.3826          135.7899
  4047    89.9651    190(14)           187.6282          135.7387
  4048    89.9851    220(15)           179.4569          135.6875
  4049    90.0051    110(10)           172.2959          135.6362
  4050    90.0251    180(13)           167.8287          135.9207
  4051    90.0451    150(12)           165.8146          136.2050
  4052    90.0651    220(15)           165.3813          136.4894
  4053    90.0851    180(13)           165.3191          136.7738
  4054    90.1051    190(14)           164.9213          137.0582
  4055    90.1251    170(13)           164.4472          137.3427
  4056    90.1451    230(15)           164.6505          137.6270
  4057    90.1651    250(16)           165.8524          137.9115
  4058    90.1851    150(12)           167.3942          138.1958
  4059    90.2051    130(11)           167.9513          138.4802
  4060    90.2251    170(13)           166.5645          138.7646
  4061    90.2451    150(12)           163.4832          139.0489
  4062    90.2651    120(11)           159.9115          139.3334
  4063    90.2851    180(13)           157.0922          139.6177
  4064    90.3051    120(11)           155.6625          139.9022
  4065    90.3251    190(14)           155.5990          140.1865
  4066    90.3451    120(11)           156.3641          140.4710
  4067    90.3651    180(13)           157.1299          140.7553
  4068    90.3851    210(14)           157.1404          141.0397
  4069    90.4051    160(13)           156.0717          141.3241
  4070    90.4251    150(12)           154.1264          141.6085
  4071    90.4451    150(12)           151.8518          141.8929
  4072    90.4651    160(13)           149.7665          142.1773
  4073    90.4851    130(11)           148.1774          142.4617
  4074    90.5051    160(13)           147.1670          142.7461
  4075    90.5251    140(12)           146.6931          143.0305
  4076    90.5451    180(13)           146.6879          143.3149
  4077    90.5651    130(11)           147.1184          143.5992
  4078    90.5851    180(13)           147.9992          143.8837
  4079    90.6051    150(12)           149.3952          144.1680
  4080    90.6251    160(13)           151.4192          144.4525
  4081    90.6451    160(13)           154.1998          144.7368
  4082    90.6651    200(14)           157.8585          145.0213
  4083    90.6851    160(13)           162.4875          145.3056
  4084    90.7051    190(14)           168.1271          145.5901
  4085    90.7251    170(13)           174.6373          145.8744
  4086    90.7451    230(15)           181.5032          146.1588
  4087    90.7651    210(14)           187.9907          146.4432
  4088    90.7851    190(14)           193.6712          146.7276
  4089    90.8051    190(14)           198.6192          147.0120
  4090    90.8251    250(16)           202.6128          147.2964
  4091    90.8451    230(15)           204.4068          147.5808
  4092    90.8651    230(15)           202.4753          147.8652
  4093    90.8851    150(12)           196.7112          148.1495
  4094    90.9051    240(15)           188.9061          148.4340
  4095    90.9251    160(13)           181.5085          148.7183
  4096    90.9451    190(14)           176.2665          149.0028
  4097    90.9651    170(13)           173.9611          149.2871
  4098    90.9851    170(13)           174.7375          149.5716
  4099    91.0051    170(13)           178.4333          149.8559
  4100    91.0251    200(14)           184.6790          150.1404
  4101    91.0451    240(15)           192.8490          150.4247
  4102    91.0651    220(15)           202.0376          150.7091
  4103    91.0851    220(15)           210.9038          150.9935
  4104    91.1051    170(13)           217.4587          151.2779
  4105    91.1251    180(13)           219.4766          151.5623
  4106    91.1451    290(17)           215.7623          151.8467
  4107    91.1651    200(14)           207.2542          152.1311
  4108    91.1851    230(15)           196.5751          152.4155
  4109    91.2051    230(15)           186.4138          152.6999
  4110    91.2251    200(14)           178.3996          152.9843
  4111    91.2451    190(14)           173.0295          153.2686
  4112    91.2651    170(13)           170.1942          153.5531
  4113    91.2851    190(14)           169.6528          153.8374
  4114    91.3051    160(13)           171.2688          154.1219
  4115    91.3251    120(11)           175.0457          154.4062
  4116    91.3451    160(13)           180.3679          154.0319
  4117    91.3651    180(13)           187.7900          153.6577
  4118    91.3851    200(14)           196.9644          153.2835
  4119    91.4051    170(13)           207.3834          152.9091
  4120    91.4251    220(15)           218.4606          152.5349
  4121    91.4451    280(17)           229.2258          152.1606
  4122    91.4651    200(14)           237.7308          151.7863
  4123    91.4851    250(16)           241.6136          151.4120
  4124    91.5051    270(16)           240.1049          151.0378
  4125    91.5251    220(15)           235.2449          150.6635
  4126    91.5451    190(14)           230.3029          150.2892
  4127    91.5651    250(16)           227.1213          149.9150
  4128    91.5851    190(14)           225.2514          149.5407
  4129    91.6051    210(14)           223.4621          149.1665
  4130    91.6251    230(15)           221.8854          148.7921
  4131    91.6451    250(16)           222.5699          148.4179
  4132    91.6651    240(15)           228.0957          148.0436
  4133    91.6851    210(14)           239.7701          147.6694
  4134    91.7051    330(18)           256.4466          147.2950
  4135    91.7251    250(16)           274.0471          146.9208
  4136    91.7451    220(15)           286.4314          146.5466
  4137    91.7651    250(16)           288.1347          146.1723
  4138    91.7851    300(17)           277.9273          145.7980
  4139    91.8051    260(16)           259.8184          145.4237
  4140    91.8251    240(15)           240.0912          145.0495
  4141    91.8451    200(14)           223.3708          144.6752
  4142    91.8651    160(13)           211.1251          144.3009
  4143    91.8851    210(14)           202.6412          143.9267
  4144    91.9051    190(14)           196.9642          143.5524
  4145    91.9251    220(15)           194.1336          143.1782
  4146    91.9451    200(14)           195.0864          142.8038
  4147    91.9651    150(12)           200.8672          142.4296
  4148    91.9851    230(15)           211.9524          142.0553
  4149    92.0051    220(15)           227.9068          141.6811
  4150    92.0251    220(15)           247.4283          141.3067
  4151    92.0451    280(17)           268.7113          140.9325
  4152    92.0651    300(17)           290.0464          140.5583
  4153    92.0851    360(19)           309.7818          140.1840
  4154    92.1051    470(22)           325.8859          139.8098
  4155    92.1251    370(19)           335.9797          139.4354
  4156    92.1451    280(17)           337.5716          139.0612
  4157    92.1651    380(19)           328.3245          138.6869
  4158    92.1851    390(20)           307.7484          138.3127
  4159    92.2051    290(17)           279.2361          137.9383
  4160    92.2251    240(15)           249.0940          137.5641
  4161    92.2451    210(14)           223.0099          137.1899
  4162    92.2651    210(14)           204.0058          136.8155
  4163    92.2851    190(14)           192.8117          136.4413
  4164    92.3051    190(14)           189.0614          136.0670
  4165    92.3251    220(15)           192.1425          135.6928
  4166    92.3451    170(13)           201.2187          135.3184
  4167    92.3651    200(14)           214.7164          134.9442
  4168    92.3851    240(15)           229.8501          134.5700
  4169    92.4051    210(14)           242.9012          134.1957
  4170    92.4251    260(16)           250.2840          133.8215
  4171    92.4451    200(14)           249.6532          133.4471
  4172    92.4651    240(15)           240.5176          133.0729
  4173    92.4851    240(15)           224.6404          132.6986
  4174    92.5051    220(15)           205.6377          132.3244
  4175    92.5251    170(13)           187.2923          131.9500
  4176    92.5451    220(15)           172.0383          131.5758
  4177    92.5651    240(15)           160.6202          131.2016
  4178    92.5851    150(12)           152.7417          130.8272
  4179    92.6051    190(14)           147.7612          130.4530
  4180    92.6251    120(11)           145.0519          130.0787
  4181    92.6451    130(11)           144.7241          130.3218
  4182    92.6651    200(14)           145.6764          130.5650
  4183    92.6851    140(12)           147.3036          130.8081
  4184    92.7051    120(11)           148.8632          131.0513
  4185    92.7251    150(12)           149.7253          131.2944
  4186    92.7451    190(14)           149.7892          131.5375
  4187    92.7651    200(14)           149.5898          131.7807
  4188    92.7851    170(13)           149.9814          132.0238
  4189    92.8051    140(12)           151.7923          132.2670
  4190    92.8251    120(11)           155.7577          132.5101
  4191    92.8451    120(11)           162.6962          132.7533
  4192    92.8651    160(13)           173.7056          132.9964
  4193    92.8851    230(15)           190.3060          133.2395
  4194    92.9051    180(13)           214.3282          133.4827
  4195    92.9251    240(15)           247.2847          133.7258
  4196    92.9451    310(18)           288.9917          133.9690
  4197    92.9651    300(17)           335.3287          134.2121
  4198    92.9851    370(19)           377.1664          134.4553
  4199    93.0051    320(18)           402.7860          134.6985
  4200    93.0251    320(18)           404.4749          134.9417
  4201    93.0451    340(18)           383.5497          135.1848
  4202    93.0651    380(19)           349.2244          135.4279
  4203    93.0851    330(18)           313.1658          135.6711
  4204    93.1051    310(18)           284.8040          135.9142
  4205    93.1251    270(16)           269.6789          136.1574
  4206    93.1451    260(16)           270.5280          136.4005
  4207    93.1651    290(17)           288.8575          136.6437
  4208    93.1851    360(19)           325.5079          136.8868
  4209    93.2051    300(17)           379.4777          137.1300
  4210    93.2251    430(21)           445.0789          137.3731
  4211    93.2451    560(24)           510.0378          137.6162
  4212    93.2651    540(23)           558.0608          137.8594
  4213    93.2851    580(24)           576.8333          138.1025
  4214    93.3051    600(24)           564.8041          138.3457
  4215    93.3251    580(24)           529.5991          138.5888
  4216    93.3451    490(22)           481.4586          138.8320
  4217    93.3651    490(22)           429.4185          139.0751
  4218    93.3851    320(18)           381.1790          139.3182
  4219    93.4051    310(18)           343.1320          139.5614
  4220    93.4251    310(18)           318.9430          139.8045
  4221    93.4451    340(18)           308.4227          140.0477
  4222    93.4651    360(19)           308.3378          140.2908
  4223    93.4851    320(18)           314.5097          140.5340
  4224    93.5051    320(18)           323.7165          140.7771
  4225    93.5251    280(17)           333.3806          141.0203
  4226    93.5451    360(19)           339.7335          141.2634
  4227    93.5651    300(17)           338.1168          141.5065
  4228    93.5851    330(18)           326.3411          141.7497
  4229    93.6051    360(19)           306.9174          141.9928
  4230    93.6251    290(17)           284.7342          142.2360
  4231    93.6451    300(17)           263.3785          142.4792
  4232    93.6651    240(15)           244.1881          142.7224
  4233    93.6851    320(18)           227.8190          142.9655
  4234    93.7051    190(14)           215.1032          143.2086
  4235    93.7251    230(15)           206.5234          143.4518
  4236    93.7451    260(16)           201.3673          143.6949
  4237    93.7651    180(13)           197.7746          143.9381
  4238    93.7851    210(14)           193.7310          144.1812
  4239    93.8051    180(13)           188.2964          144.4244
  4240    93.8251    200(14)           181.9911          144.6675
  4241    93.8451    120(11)           176.0816          144.9107
  4242    93.8651    190(14)           171.6723          145.1051
  4243    93.8851    160(13)           169.4825          145.2996
  4244    93.9051    210(14)           169.8171          145.4941
  4245    93.9251    170(13)           172.8061          145.6886
  4246    93.9451    200(14)           178.5487          145.8831
  4247    93.9651    260(16)           187.1161          146.0775
  4248    93.9851    220(15)           198.6281          146.2721
  4249    94.0051    170(13)           213.2777          146.4665
  4250    94.0251    290(17)           231.0185          146.6610
  4251    94.0451    270(16)           250.4665          146.8555
  4252    94.0651    250(16)           267.9474          147.0499
  4253    94.0851    280(17)           278.3609          147.2445
  4254    94.1051    300(17)           278.4957          147.4389
  4255    94.1251    350(19)           269.9427          147.6334
  4256    94.1451    260(16)           258.1859          147.8279
  4257    94.1651    250(16)           248.9636          148.0224
  4258    94.1851    210(14)           245.5862          148.2169
  4259    94.2051    220(15)           248.2897          148.4114
  4260    94.2251    290(17)           254.6721          148.6059
  4261    94.2451    220(15)           260.8373          148.8003
  4262    94.2651    180(13)           263.3921          148.9948
  4263    94.2851    240(15)           261.3818          149.1893
  4264    94.3051    240(15)           256.4123          149.3838
  4265    94.3251    250(16)           251.0720          149.5783
  4266    94.3451    260(16)           247.1030          149.7728
  4267    94.3651    230(15)           244.2913          149.9672
  4268    94.3851    230(15)           240.7013          150.1617
  4269    94.4051    180(13)           234.4687          150.3562
  4270    94.4251    210(14)           225.7078          150.5507
  4271    94.4451    220(15)           216.5391          150.7452
  4272    94.4651    180(13)           209.5141          150.9397
  4273    94.4851    190(14)           206.1785          151.1342
  4274    94.5051    240(15)           206.7128          151.3286
  4275    94.5251    170(13)           210.0751          151.5231
  4276    94.5451    210(14)           214.5380          151.7176
  4277    94.5651    210(14)           218.6229          151.9120
  4278    94.5851    240(15)           222.0755          152.1066
  4279    94.6051    250(16)           225.8742          152.3010
  4280    94.6251    220(15)           231.2009          152.4956
  4281    94.6451    200(14)           238.0669          152.6900
  4282    94.6651    280(17)           244.5215          152.8845
  4283    94.6851    260(16)           247.2101          153.0790
  4284    94.7051    240(15)           243.5958          153.2735
  4285    94.7251    210(14)           234.1114          153.4680
  4286    94.7451    290(17)           221.9304          153.6624
  4287    94.7651    220(15)           210.8123          153.8569
  4288    94.7851    160(13)           203.4225          154.0514
  4289    94.8051    240(15)           200.8082          153.9895
  4290    94.8251    220(15)           203.7132          153.9277
  4291    94.8451    270(16)           212.1851          153.8658
  4292    94.8651    240(15)           225.6541          153.8040
  4293    94.8851    260(16)           242.3640          153.7422
  4294    94.9051    290(17)           259.0452          153.6803
  4295    94.9251    320(18)           271.8370          153.6185
  4296    94.9451    280(17)           278.4848          153.5566
  4297    94.9651    270(16)           279.6954          153.4948
  4298    94.9851    300(17)           278.2762          153.4329
  4299    95.0051    270(16)           277.5458          153.3711
  4300    95.0251    270(16)           280.8890          153.3092
  4301    95.0451    360(19)           291.6539          153.2474
  4302    95.0651    300(17)           311.9978          153.1855
  4303    95.0851    380(19)           340.8297          153.1237
  4304    95.1051    480(22)           372.0637          153.0618
  4305    95.1251    480(22)           395.5078          153.0000
  4306    95.1451    380(19)           401.7186          152.9381
  4307    95.1651    310(18)           388.3837          152.8763
  4308    95.1851    400(20)           361.5296          152.8144
  4309    95.2051    340(18)           330.1063          152.7526
  4310    95.2251    340(18)           300.3122          152.6907
  4311    95.2451    240(15)           274.4620          152.6289
  4312    95.2651    290(17)           253.2286          152.5670
  4313    95.2851    240(15)           237.5042          152.5052
  4314    95.3051    230(15)           228.4435          152.4433
  4315    95.3251    240(15)           227.0443          152.3815
  4316    95.3451    240(15)           233.9285          152.3196
  4317    95.3651    210(14)           249.2253          152.2578
  4318    95.3851    260(16)           272.1702          152.1960
  4319    95.4051    270(16)           300.4089          152.1341
  4320    95.4251    280(17)           329.6484          152.0723
  4321    95.4451    340(18)           354.7164          152.0104
  4322    95.4651    300(17)           371.5227          151.9485
  4323    95.4851    400(20)           378.3091          151.8867
  4324    95.5051    360(19)           375.0308          151.8248
  4325    95.5251    470(22)           362.7405          151.7630
  4326    95.5451    330(18)           343.6214          151.7012
  4327    95.5651    310(18)           320.3186          151.6393
  4328    95.5851    320(18)           295.0972          151.5775
  4329    95.6051    340(18)           270.0316          151.5156
  4330    95.6251    170(13)           247.3970          151.4538
  4331    95.6451    270(16)           229.3539          151.3919
  4332    95.6651    160(13)           217.1778          151.3300
  4333    95.6851    190(14)           211.2141          151.2682
  4334    95.7051    230(15)           211.3016          151.2064
  4335    95.7251    190(14)           217.3186          151.1445
  4336    95.7451    200(14)           229.3842          151.0827
  4337    95.7651    200(14)           247.5984          151.0208
  4338    95.7851    240(15)           271.5038          150.9590
  4339    95.8051    280(17)           300.0751          150.8971
  4340    95.8251    300(17)           332.5604          150.8353
  4341    95.8451    300(17)           369.8714          150.7734
  4342    95.8651    330(18)           414.7255          150.7116
  4343    95.8851    470(22)           470.2047          150.6497
  4344    95.9051    560(24)           536.8599          150.5879
  4345    95.9251    600(24)           608.8605          150.5260
  4346    95.9451    730(27)           671.8090          150.4642
  4347    95.9651    820(29)           706.0894          150.4023
  4348    95.9851    690(26)           697.9509          150.3405
  4349    96.0051    740(27)           649.6748          150.2786
  4350    96.0251    490(22)           578.5072          150.2168
  4351    96.0451    610(25)           505.8249          150.1550
  4352    96.0651    390(20)           447.0668          150.0931
  4353    96.0851    430(21)           408.7475          150.0312
  4354    96.1051    410(20)           390.0521          149.9694
  4355    96.1251    370(19)           385.6996          149.9075
  4356    96.1451    420(20)           389.1153          149.8457
  4357    96.1651    450(21)           395.3043          149.7838
  4358    96.1851    390(20)           402.8162          149.7220
  4359    96.2051    430(21)           413.5912          149.6602
  4360    96.2251    440(21)           429.9029          149.5983
  4361    96.2451    410(20)           450.1936          149.5365
  4362    96.2651    460(21)           467.4763          149.4746
  4363    96.2851    550(23)           472.8379          149.4128
  4364    96.3051    540(23)           462.2096          149.3509
  4365    96.3251    370(19)           440.3273          149.2891
  4366    96.3451    490(22)           418.2220          149.2272
  4367    96.3651    400(20)           407.5494          149.1654
  4368    96.3851    470(22)           416.5288          149.1035
  4369    96.4051    490(22)           448.5127          149.0417
  4370    96.4251    510(23)           500.8098          148.9798
  4371    96.4451    540(23)           563.1262          148.9180
  4372    96.4651    500(22)           617.1426          148.8561
  4373    96.4851    650(25)           641.8633          148.7943
  4374    96.5051    650(25)           624.6482          148.7324
  4375    96.5251    600(24)           569.8506          148.6706
  4376    96.5451    490(22)           495.3764          148.6087
  4377    96.5651    420(20)           420.6086          148.5469
  4378    96.5851    370(19)           357.7306          148.4850
  4379    96.6051    310(18)           310.9713          148.4232
  4380    96.6251    300(17)           279.9129          148.3613
  4381    96.6451    280(17)           262.9864          148.2995
  4382    96.6651    330(18)           258.9733          148.2376
  4383    96.6851    290(17)           267.2313          148.1758
  4384    96.7051    270(16)           287.0654          148.1139
  4385    96.7251    340(18)           316.6371          148.0521
  4386    96.7451    320(18)           351.7636          147.9903
  4387    96.7651    280(17)           385.2665          147.9284
  4388    96.7851    430(21)           407.9524          147.8666
  4389    96.8051    370(19)           412.0205          147.8047
  4390    96.8251    430(21)           395.4411          147.7429
  4391    96.8451    400(20)           363.6964          147.6810
  4392    96.8651    350(19)           326.4988          147.6192
  4393    96.8851    410(20)           292.3622          147.5573
  4394    96.9051    320(18)           265.9130          147.4955
  4395    96.9251    260(16)           248.6098          147.4336
  4396    96.9451    200(14)           240.6214          147.3718
  4397    96.9651    250(16)           242.2117          147.3099
  4398    96.9851    210(14)           254.0398          147.2481
  4399    97.0051    270(16)           276.8080          147.1862
  4400    97.0251    360(19)           310.5269          147.1244
  4401    97.0451    300(17)           353.2756          147.0625
  4402    97.0651    380(19)           399.8987          147.0007
  4403    97.0851    480(22)           441.2036          146.9388
  4404    97.1051    520(23)           465.5788          146.8770
  4405    97.1251    400(20)           464.3570          146.8151
  4406    97.1451    470(22)           437.5598          146.7533
  4407    97.1651    450(21)           394.1694          146.6914
  4408    97.1851    380(19)           346.1852          146.6296
  4409    97.2051    280(17)           302.4059          146.5677
  4410    97.2251    240(15)           266.9042          146.5059
  4411    97.2451    180(13)           240.5368          146.4441
  4412    97.2651    250(16)           222.8860          146.3559
  4413    97.2851    230(15)           213.3365          146.2677
  4414    97.3051    210(14)           211.3248          146.1796
  4415    97.3251    240(15)           216.4254          146.0914
  4416    97.3451    210(14)           228.1469          146.0032
  4417    97.3651    250(16)           245.4298          145.9151
  4418    97.3851    330(18)           265.9199          145.8269
  4419    97.4051    290(17)           285.3423          145.7387
  4420    97.4251    270(16)           298.0421          145.6506
  4421    97.4451    260(16)           299.6284          145.5624
  4422    97.4651    310(18)           289.9584          145.4743
  4423    97.4851    270(16)           273.3682          145.3861
  4424    97.5051    260(16)           255.7199          145.2979
  4425    97.5251    280(17)           241.1925          145.2098
  4426    97.5451    170(13)           231.1513          145.1216
  4427    97.5651    310(18)           224.5313          145.0335
  4428    97.5851    220(15)           218.9056          144.9453
  4429    97.6051    170(13)           211.9192          144.8571
  4430    97.6251    200(14)           202.6513          144.7690
  4431    97.6451    150(12)           191.9313          144.6808
  4432    97.6651    210(14)           181.3750          144.5926
  4433    97.6851    190(14)           172.2995          144.5045
  4434    97.7051    260(16)           165.2613          144.4163
  4435    97.7251    190(14)           160.2551          144.3282
  4436    97.7451    100(10)           157.0106          144.2400
  4437    97.7651    150(12)           155.2424          144.1518
  4438    97.7851    170(13)           154.7731          144.0637
  4439    97.8051    210(14)           155.5098          143.9755
  4440    97.8251    140(12)           157.4330          143.8873
  4441    97.8451    150(12)           160.4706          143.7992
  4442    97.8651    90(9)           164.3456          143.7110  
  4443    97.8851    190(14)           168.4408          143.6408
  4444    97.9051    180(13)           171.8188          143.5706
  4445    97.9251    200(14)           173.7103          143.5003
  4446    97.9451    160(13)           174.0666          143.4301
  4447    97.9651    200(14)           173.6554          143.3599
  4448    97.9851    210(14)           173.5129          143.2896
  4449    98.0051    200(14)           174.2083          143.2194
  4450    98.0251    220(15)           175.4519          143.1492
  4451    98.0451    200(14)           176.2489          143.0789
  4452    98.0651    180(13)           175.5533          143.0087
  4453    98.0851    150(12)           173.0276          142.9385
  4454    98.1051    210(14)           169.2981          142.8683
  4455    98.1251    170(13)           165.4639          142.7980
  4456    98.1451    180(13)           162.5228          142.7278
  4457    98.1651    150(12)           161.0881          142.6575
  4458    98.1851    200(14)           161.4969          142.5873
  4459    98.2051    150(12)           163.9902          142.5171
  4460    98.2251    150(12)           168.8355          142.4469
  4461    98.2451    180(13)           176.3303          142.3766
  4462    98.2651    170(13)           186.6841          142.3064
  4463    98.2851    210(14)           199.8196          142.2362
  4464    98.3051    200(14)           215.2771          142.1659
  4465    98.3251    320(18)           232.1834          142.0957
  4466    98.3451    190(14)           249.4091          142.0255
  4467    98.3651    260(16)           265.8150          141.9553
  4468    98.3851    380(19)           281.0439          141.8850
  4469    98.4051    380(19)           296.1810          141.8148
  4470    98.4251    330(18)           313.0531          141.7446
  4471    98.4451    370(19)           331.8568          141.6743
  4472    98.4651    330(18)           349.0212          141.6041
  4473    98.4851    300(17)           358.0478          141.5339
  4474    98.5051    380(19)           353.6352          141.4637
  4475    98.5251    330(18)           336.0059          141.3934
  4476    98.5451    340(18)           311.1353          141.3232
  4477    98.5651    290(17)           286.9053          141.2530
  4478    98.5851    220(15)           269.2590          141.1827
  4479    98.6051    230(15)           260.7964          141.1125
  4480    98.6251    260(16)           261.0938          141.0423
  4481    98.6451    290(17)           267.4799          140.9720
  4482    98.6651    280(17)           275.7963          140.9018
  4483    98.6851    350(19)           281.6953          140.8316
  4484    98.7051    290(17)           282.6518          140.7613
  4485    98.7251    290(17)           279.3580          140.6911
  4486    98.7451    270(16)           274.9321          140.6209
  4487    98.7651    210(14)           272.2484          140.5507
  4488    98.7851    260(16)           271.6362          140.4804
  4489    98.8051    270(16)           270.6336          140.4102
  4490    98.8251    340(18)           266.0053          140.3400
  4491    98.8451    280(17)           256.4850          140.2697
  4492    98.8651    280(17)           243.9415          140.1995
  4493    98.8851    200(14)           232.0979          140.1293
  4494    98.9051    270(16)           224.4924          140.0591
  4495    98.9251    260(16)           223.3417          139.9888
  4496    98.9451    260(16)           229.3990          139.9186
  4497    98.9651    190(14)           242.0994          139.8484
  4498    98.9851    220(15)           259.6992          139.7781
  4499    99.0051    290(17)           279.7384          139.7079
  4500    99.0251    320(18)           300.2749          139.6377
  4501    99.0451    360(19)           320.7780          139.5674
  4502    99.0651    300(17)           341.3042          139.4972
  4503    99.0851    400(20)           359.9549          139.4270
  4504    99.1051    400(20)           371.5455          139.3568
  4505    99.1251    400(20)           370.0785          139.2865
  4506    99.1451    360(19)           353.4501          139.2163
  4507    99.1651    310(18)           325.7289          139.1461
  4508    99.1851    320(18)           294.7072          139.0758
  4509    99.2051    300(17)           267.5078          139.0056
  4510    99.2251    240(15)           248.2970          138.9354
  4511    99.2451    310(18)           238.3313          138.8652
  4512    99.2651    220(15)           237.1368          138.7949
  4513    99.2851    290(17)           243.4771          138.7247
  4514    99.3051    180(13)           255.8689          138.6544
  4515    99.3251    240(15)           272.8016          138.6544
  4516    99.3451    280(17)           292.5962          138.6544
  4517    99.3651    300(17)           313.4215          138.6544
  4518    99.3851    410(20)           332.7578          138.6544
  4519    99.4051    400(20)           346.9873          138.6544
  4520    99.4251    380(19)           352.1740          138.6544
  4521    99.4451    310(18)           345.9956          138.6544
  4522    99.4651    400(20)           329.3459          138.6544
  4523    99.4851    340(18)           306.3607          138.6544
  4524    99.5051    270(16)           282.7291          138.6544
  4525    99.5251    280(17)           263.2218          138.6544
  4526    99.5451    240(15)           250.2528          138.6544
  4527    99.5651    250(16)           243.8092          138.6544
  4528    99.5851    230(15)           242.3385          138.6544
  4529    99.6051    290(17)           243.6127          138.6544
  4530    99.6251    220(15)           245.3130          138.6544
  4531    99.6451    230(15)           245.5859          138.6544
  4532    99.6651    260(16)           243.6689          138.6544
  4533    99.6851    230(15)           239.9711          138.6544
  4534    99.7051    190(14)           235.2316          138.6544
  4535    99.7251    230(15)           229.5770          138.6544
  4536    99.7451    180(13)           222.5713          138.6544
  4537    99.7651    230(15)           214.2036          138.6544
  4538    99.7851    220(15)           205.5930          138.6544
  4539    99.8051    180(13)           198.6084          138.6544
  4540    99.8251    210(14)           195.0423          138.6544
  4541    99.8451    190(14)           196.0276          138.6544
  4542    99.8651    200(14)           201.9356          138.6544
  4543    99.8851    200(14)           212.3229          138.6544
  4544    99.9051    180(13)           225.7278          138.6544
  4545    99.9251    220(15)           239.3905          138.6544
  4546    99.9451    280(17)           249.4786          138.6544
  4547    99.9651    280(17)           252.2758          138.6544
  4548    99.9851    260(16)           246.1784          138.6544
  4549   100.0051    250(16)           232.7652          138.6544
  4550   100.0251    260(16)           215.7551          138.6544
  4551   100.0451    190(14)           202.6427          142.4100
_pd_proc_number_of_points   4551
 
loop_                          
      _refln_index_h           
      _refln_index_k           
      _refln_index_l           
      _refln_mult              
      _pd_refln_phase_id       
      _refln_observed_status   
      _refln_F_squared_meas    
      _refln_F_squared_calc    
      _refln_phase_calc        
      _refln_d_spacing         
   0   1   2  6  1  o       6706.9741     6915.4199  133.97   8.13553
   0   1   2  6  1  o          0.0000     6915.4199  133.97   8.13553
   1   0   4  6  1  o      12017.9717    11972.5137  318.11   6.49347
   1   0   4  6  1  o          0.0000    11972.5137  318.11   6.49347
   0   0   6  2  1  o      57296.2617    56917.6211  345.75   6.22301
   0   0   6  2  1  o          0.0000    56917.6211  345.75   6.22301
   1   1   0  6  1  o       1504.5344     1018.7867  155.16   5.21863
   1   1   0  6  1  o          0.0000     1018.7867  155.16   5.21863
   1   1   3 12  1  o       2513.7417     2219.8262  237.12   4.81268
   1   1   3 12  1  o          0.0000     2219.8262  237.12   4.81268
   2   0   2  6  1  o      92712.4531    92375.1484  157.14   4.39258
   2   0   2  6  1  o          0.0000    92375.1484  157.14   4.39258
   0   1   8  6  1  o      39877.0234    40073.3203  143.75   4.14705
   0   1   8  6  1  o          0.0000    40073.3203  143.75   4.14705
   0   2   4  6  1  o      90159.1094    89349.6562  311.10   4.06776
   0   2   4  6  1  o          0.0000    89349.6562  311.10   4.06776
   1   1   6 12  1  o      49592.6250    50333.0898   12.65   3.99868
   1   1   6 12  1  o          0.0000    50333.0898   12.65   3.99868
   1   0  10  6  1  o     152762.7188   150122.7031  201.66   3.45097
   1   0  10  6  1  o          0.0000   150122.7031  201.66   3.45097
   2   1   1 12  1  o      13663.2061    13620.2705  162.29   3.40218
   2   1   1 12  1  o          0.0000    13620.2705  162.29   3.40218
   1   2   2 12  1  o     121689.1328   124729.4844  136.19   3.36059
   1   2   2 12  1  o          0.0000   124729.4844  136.19   3.36059
   1   1   9 12  1  o      12863.7822    12674.6270  190.73   3.24752
   2   0   8  6  1  o      94683.6250    93304.8047  152.90   3.24674
   1   1   9 12  1  o          0.0000    12674.6270  190.73   3.24752
   2   0   8  6  1  o          0.0000    93304.8047  152.90   3.24674
   2   1   4 12  1  o     265016.3750   260424.5625  329.06   3.20827
   2   1   4 12  1  o          0.0000   260424.5625  329.06   3.20827
   0   0  12  2  1  o      11353.0811    10521.1738   76.86   3.11151
   1   2   5 12  1  o       1994.8575     1672.8123   66.95   3.10671
   0   0  12  2  1  o          0.0000    10521.1738   76.86   3.11151
   1   2   5 12  1  o          0.0000     1672.8123   66.95   3.10671
   3   0   0  6  1  o      88374.8516    83303.6719  113.23   3.01297
   3   0   0  6  1  o          0.0000    83303.6719  113.23   3.01297
   0   2  10  6  1  o    1312735.7500  1294573.0000  333.98   2.87852
   2   1   7 12  1  o        515.9133      511.8780  117.56   2.87689
   0   2  10  6  1  o          0.0000  1294573.0000  333.98   2.87852
   2   1   7 12  1  o          0.0000      511.8780  117.56   2.87689
   1   2   8 12  1  o      81484.1875    75942.4922   55.37   2.75676
   1   2   8 12  1  o          0.0000    75942.4922   55.37   2.75676
   0   3   6  6  1  o       3858.3833     3956.8647  290.13   2.71184
   3   0   6  6  1  o     166062.2812   170300.8594   30.99   2.71184
   0   3   6  6  1  o          0.0000     3956.8647  290.13   2.71184
   3   0   6  6  1  o          0.0000   170300.8594   30.99   2.71184
   1   1  12 12  1  o     121964.2422   120549.9141   34.82   2.67253
   1   1  12 12  1  o          0.0000   120549.9141   34.82   2.67253
   2   2   0  6  1  o    1239937.7500  1234052.7500    4.60   2.60931
   2   2   0  6  1  o          0.0000  1234052.7500    4.60   2.60931
   0   1  14  6  1  o     153014.3438   149203.2188  192.19   2.55798
   2   2   3 12  1  o      42820.5391    42047.7461  345.89   2.55379
   0   1  14  6  1  o          0.0000   149203.2188  192.19   2.55798
   2   2   3 12  1  o          0.0000    42047.7461  345.89   2.55379
   2   1  10 12  1  o     122917.8750   122574.7500  233.64   2.52051
   2   1  10 12  1  o          0.0000   122574.7500  233.64   2.52051
   1   3   1 12  1  o      25493.4512    24867.2109   16.57   2.50132
   1   3   1 12  1  o          0.0000    24867.2109   16.57   2.50132
   3   1   2 12  1  o      13649.5469    14095.4971  132.70   2.48465
   3   1   2 12  1  o          0.0000    14095.4971  132.70   2.48465
   1   3   4 12  1  o       5622.6230     4684.8853  252.91   2.42115
   1   3   4 12  1  o          0.0000     4684.8853  252.91   2.42115
   1   2  11 12  1  o       7180.4907     7097.2827   57.68   2.40793
   2   2   6 12  1  o     142969.4062   141104.4219  358.77   2.40634
   1   2  11 12  1  o          0.0000     7097.2827   57.68   2.40793
   2   2   6 12  1  o          0.0000   141104.4219  358.77   2.40634
   3   1   5 12  1  o      43258.3672    41489.7461  191.52   2.37660
   3   1   5 12  1  o          0.0000    41489.7461  191.52   2.37660
   2   0  14  6  1  o      33677.2773    36897.1094  229.23   2.29689
   2   0  14  6  1  o          0.0000    36897.1094  229.23   2.29689
   1   3   7 12  1  o        778.8029      612.4609  120.05   2.26885
   1   3   7 12  1  o          0.0000      612.4609  120.05   2.26885
   1   0  16  6  1  o     323015.5938   308755.8125  347.31   2.25954
   1   0  16  6  1  o          0.0000   308755.8125  347.31   2.25954
   1   1  15 12  1  o      15013.8984    13926.0596  281.36   2.24671
   0   4   2  6  1  o      89207.9375    83604.0000  137.76   2.24336
   1   1  15 12  1  o          0.0000    13926.0596  281.36   2.24671
   0   4   2  6  1  o          0.0000    83604.0000  137.76   2.24336
   2   2   9 12  1  o       2992.6477     2756.0718  220.42   2.20876
   3   1   8 12  1  o      10612.8975     9733.0869  190.81   2.20852
   2   2   9 12  1  o          0.0000     2756.0718  220.42   2.20876
   3   1   8 12  1  o          0.0000     9733.0869  190.81   2.20852
   2   1  13 12  1  o       7293.0308     7045.2041  188.01   2.19847
   4   0   4  6  1  o     292043.4688   277905.8125  202.30   2.19629
   2   1  13 12  1  o          0.0000     7045.2041  188.01   2.19847
   4   0   4  6  1  o          0.0000   277905.8125  202.30   2.19629
   0   3  12  6  1  o      60139.8555    58356.3164   15.58   2.16449
   3   0  12  6  1  o     269341.8125   261354.0625  102.32   2.16449
   0   3  12  6  1  o          0.0000    58356.3164   15.58   2.16449
   3   0  12  6  1  o          0.0000   261354.0625  102.32   2.16449
   1   2  14 12  1  o       4110.5195     4110.5195  140.53   2.10228
   1   2  14 12  1  o          0.0000     4110.5195  140.53   2.10228
   1   3  10 12  1  o      85309.3281    77441.7031  330.71   2.08133
   1   3  10 12  1  o          0.0000    77441.7031  330.71   2.08133
   0   0  18  2  1  o     167980.5312   164438.2031  316.83   2.07434
   0   2  16  6  1  o      28887.8672    28462.5176  226.70   2.07352
   3   2   1 12  1  o      18608.9316    19048.8867  180.86   2.07048
   0   0  18  2  1  o          0.0000   164438.2031  316.83   2.07434
   0   2  16  6  1  o          0.0000    28462.5176  226.70   2.07352
   3   2   1 12  1  o          0.0000    19048.8867  180.86   2.07048
   2   3   2 12  1  o       8026.9204     8287.4385  300.96   2.06100
   2   3   2 12  1  o          0.0000     8287.4385  300.96   2.06100
   0   4   8  6  1  o     120213.3594   113955.1641   25.63   2.03388
   0   4   8  6  1  o          0.0000   113955.1641   25.63   2.03388
   3   2   4 12  1  o      22192.7207    22709.3496  154.73   2.02432
   3   2   4 12  1  o          0.0000    22709.3496  154.73   2.02432
   3   1  11 12  1  o      16050.3730    15240.1006    3.43   2.01658
   3   1  11 12  1  o          0.0000    15240.1006    3.43   2.01658
   2   2  12 12  1  o     112345.3203   109322.2266  359.93   1.99934
   2   3   5 12  1  o       4822.8398     4719.2930  175.77   1.99807
   2   2  12 12  1  o          0.0000   109322.2266  359.93   1.99934
   2   3   5 12  1  o          0.0000     4719.2930  175.77   1.99807
   4   1   0 12  1  o      49631.5664    52542.8086  334.22   1.97246
   4   1   0 12  1  o          0.0000    52542.8086  334.22   1.97246
   1   4   3 12  1  o      18502.4141    16959.9160  130.45   1.94814
   4   1   3 12  1  o       5291.0552     4849.9541   43.43   1.94814
   1   4   3 12  1  o          0.0000    16959.9160  130.45   1.94814
   4   1   3 12  1  o          0.0000     4849.9541   43.43   1.94814
   4   0  10  6  1  o     807772.0000   803251.1250  330.53   1.93325
   3   2   7 12  1  o       1186.0886     1182.5704   46.16   1.93275
   4   0  10  6  1  o          0.0000   803251.1250  330.53   1.93325
   3   2   7 12  1  o          0.0000     1182.5704   46.16   1.93275
   1   1  18 12  1  o      18143.8926    18778.1055   92.80   1.92764
   2   1  16 12  1  o       6920.4272     7163.5420  321.48   1.92699
   1   1  18 12  1  o          0.0000    18778.1055   92.80   1.92764
   2   1  16 12  1  o          0.0000     7163.5420  321.48   1.92699
   2   3   8 12  1  o     354269.3750   345514.0312  175.74   1.89505
   2   3   8 12  1  o          0.0000   345514.0312  175.74   1.89505
   1   3  13 12  1  o       5908.0786     6239.1284  262.31   1.88869
   1   3  13 12  1  o          0.0000     6239.1284  262.31   1.88869
   1   4   6 12  1  o     228596.1719   230189.5312   16.35   1.88027
   4   1   6 12  1  o      18404.5176    18532.8008  207.75   1.88027
   1   4   6 12  1  o          0.0000   230189.5312   16.35   1.88027
   4   1   6 12  1  o          0.0000    18532.8008  207.75   1.88027
   1   2  17 12  1  o       1784.7178      863.2211   71.16   1.84750
   1   2  17 12  1  o          0.0000      863.2211   71.16   1.84750
   0   1  20  6  1  o     203949.3750   197305.9844  155.05   1.82831
   3   1  14 12  1  o       4138.1021     4237.7095  278.67   1.82664
   0   1  20  6  1  o          0.0000   197305.9844  155.05   1.82831
   3   1  14 12  1  o          0.0000     4237.7095  278.67   1.82664
   3   2  10 12  1  o      36223.4414    35198.4336  148.96   1.81285
   3   2  10 12  1  o          0.0000    35198.4336  148.96   1.81285
   2   2  15 12  1  o       3214.9297     3087.2871  140.00   1.80110
   5   0   2  6  1  o     233385.7812   224344.2812  155.54   1.79937
   2   2  15 12  1  o          0.0000     3087.2871  140.00   1.80110
   5   0   2  6  1  o          0.0000   224344.2812  155.54   1.79937
   1   4   9 12  1  o      17180.5098    16146.8545  165.16   1.78137
   4   1   9 12  1  o      57751.7500    54277.1484  351.94   1.78137
   1   4   9 12  1  o          0.0000    16146.8545  165.16   1.78137
   4   1   9 12  1  o          0.0000    54277.1484  351.94   1.78137
   0   5   4  6  1  o     279919.0000   270540.8125  328.69   1.77481
   0   5   4  6  1  o          0.0000   270540.8125  328.69   1.77481
   2   3  11 12  1  o      12817.2080    13205.2383  321.59   1.76958
   2   3  11 12  1  o          0.0000    13205.2383  321.59   1.76958
   3   3   0  6  1  o     214890.5938   215580.9688    6.14   1.73954
   3   3   0  6  1  o          0.0000   215580.9688    6.14   1.73954
   2   0  20  6  1  o     852021.5000   823454.1250  326.11   1.72548
   0   4  14  6  1  o      77080.3672    76525.3203  177.55   1.72408
   3   3   3 12  1  o       1513.1028     1566.3013  215.41   1.72280
   2   0  20  6  1  o          0.0000   823454.1250  326.11   1.72548
   0   4  14  6  1  o          0.0000    76525.3203  177.55   1.72408
   3   3   3 12  1  o          0.0000     1566.3013  215.41   1.72280
   0   3  18  6  1  o      77332.8750    77725.5391  159.45   1.70857
   3   0  18  6  1  o     262646.5938   263980.2188   18.18   1.70857
   1   3  16 12  1  o      83954.7891    84726.5000  324.85   1.70811
   2   4   1 12  1  o       2024.7118     2118.6089  195.44   1.70641
   0   3  18  6  1  o          0.0000    77725.5391  159.45   1.70857
   3   0  18  6  1  o          0.0000   263980.2188   18.18   1.70857
   1   3  16 12  1  o          0.0000    84726.5000  324.85   1.70811
   2   1  19 12  1  o      20283.5938    20670.3477    1.52   1.70345
   2   4   1 12  1  o          0.0000     2118.6089  195.44   1.70641
   4   2   2 12  1  o      16802.1504    17226.7090  163.13   1.70109
   2   1  19 12  1  o          0.0000    20670.3477    1.52   1.70345
   4   2   2 12  1  o          0.0000    17226.7090  163.13   1.70109
   5   0   8  6  1  o     197693.3906   197225.0625   37.70   1.68575
   1   1  21 12  1  o       2112.3381     2194.7061  336.14   1.68300
   5   0   8  6  1  o          0.0000   197225.0625   37.70   1.68575
   3   2  13 12  1  o       5595.5825     5712.5249  174.03   1.68127
   2   4   4 12  1  o      45631.4805    46410.9180  308.43   1.68029
   1   1  21 12  1  o          0.0000     2194.7061  336.14   1.68300
   3   2  13 12  1  o          0.0000     5712.5249  174.03   1.68127
   2   4   4 12  1  o          0.0000    46410.9180  308.43   1.68029
   3   3   6 12  1  o      36006.7578    34577.2422  353.06   1.67532
   3   3   6 12  1  o          0.0000    34577.2422  353.06   1.67532
   1   0  22  6  1  o      56328.2695    55846.4336  349.62   1.66804
   1   4  12 12  1  o      67478.2656    66980.1328   79.98   1.66592
   4   1  12 12  1  o      70731.7969    70209.6406   16.14   1.66592
   4   2   5 12  1  o       3551.6143     3544.6841  232.89   1.66519
   1   0  22  6  1  o          0.0000    55846.4336  349.62   1.66804
   1   4  12 12  1  o          0.0000    66980.1328   79.98   1.66592
   4   1  12 12  1  o          0.0000    70209.6406   16.14   1.66592
   4   2   5 12  1  o          0.0000     3544.6841  232.89   1.66519
   3   1  17 12  1  o       2285.6567     2285.6567  195.49   1.65202
   3   1  17 12  1  o          0.0000     2285.6567  195.49   1.65202
   1   2  20 12  1  o      43270.3203    40724.9844  143.07   1.63826
   2   3  14 12  1  o      43307.2695    43436.9922  289.41   1.63706
   1   2  20 12  1  o          0.0000    40724.9844  143.07   1.63826
   2   3  14 12  1  o          0.0000    43436.9922  289.41   1.63706
   0   5  10  6  1  o     121916.5078   119191.6562  236.20   1.62711
   2   4   7 12  1  o       9028.5068     8880.6523  337.23   1.62681
   2   2  18 12  1  o       1641.5699     1642.6919   84.80   1.62376
   4   0  16  6  1  o     116285.2422   115067.0859  332.20   1.62337
   0   5  10  6  1  o          0.0000   119191.6562  236.20   1.62711
   2   4   7 12  1  o          0.0000     8880.6523  337.23   1.62681
   5   1   1 12  1  o       3733.2290     3666.9248  323.61   1.62191
   2   2  18 12  1  o          0.0000     1642.6919   84.80   1.62376
   4   0  16  6  1  o          0.0000   115067.0859  332.20   1.62337
   5   1   1 12  1  o          0.0000     3666.9248  323.61   1.62191
   1   5   2 12  1  o      13217.8066    13159.4824   97.57   1.61734
   1   5   2 12  1  o          0.0000    13159.4824   97.57   1.61734
   3   3   9 12  1  o      44655.9727    43121.8242  177.94   1.60423
   4   2   8 12  1  o     147983.8750   143214.3125  152.16   1.60413
   3   3   9 12  1  o          0.0000    43121.8242  177.94   1.60423
   4   2   8 12  1  o          0.0000   143214.3125  152.16   1.60413
   5   1   4 12  1  o      76761.5000    80156.9766  335.76   1.59943
   5   1   4 12  1  o          0.0000    80156.9766  335.76   1.59943
   0   2  22  6  1  o      81347.5078    86284.2656  285.60   1.58885
   1   5   5 12  1  o       4252.6792     4349.4155  240.43   1.58638
   0   2  22  6  1  o          0.0000    86284.2656  285.60   1.58885
   1   5   5 12  1  o          0.0000     4349.4155  240.43   1.58638
   0   0  24  2  1  o      28066.3281    24314.2598   21.27   1.55575
   2   4  10 12  1  o     214069.9844   200522.5469  331.54   1.55335
   5   1   7 12  1  o      23049.2344    21684.6836  318.22   1.55310
   0   0  24  2  1  o          0.0000    24314.2598   21.27   1.55575
   3   2  16 12  1  o     252546.5938   251262.5312  357.70   1.55010
   2   4  10 12  1  o          0.0000   200522.5469  331.54   1.55335
   5   1   7 12  1  o          0.0000    21684.6836  318.22   1.55310
   1   3  19 12  1  o       2102.2534     2129.1211  116.91   1.54661
   3   2  16 12  1  o          0.0000   251262.5312  357.70   1.55010
   1   4  15 12  1  o       8987.4141     9071.1602   20.57   1.54594
   4   1  15 12  1  o       9529.4150     9618.2109   23.10   1.54594
   1   3  19 12  1  o          0.0000     2129.1211  116.91   1.54661
   1   4  15 12  1  o          0.0000     9071.1602   20.57   1.54594
   4   1  15 12  1  o          0.0000     9618.2109   23.10   1.54594
   1   5   8 12  1  o      28503.7891    31851.6309    5.59   1.53333
   1   5   8 12  1  o          0.0000    31851.6309    5.59   1.53333
   4   2  11 12  1  o       6692.7866     5131.3003  161.89   1.52587
   4   2  11 12  1  o          0.0000     5131.3003  161.89   1.52587
   2   1  22 12  1  o     163675.4219   159101.2656  325.80   1.51996
   3   3  12 12  1  o      81181.8672    80340.4688   16.85   1.51836
   2   1  22 12  1  o          0.0000   159101.2656  325.80   1.51996
   3   3  12 12  1  o          0.0000    80340.4688   16.85   1.51836
   2   3  17 12  1  o        293.6276      286.9263  225.51   1.50781
   6   0   0  6  1  o     290562.9062   283708.0312  356.17   1.50649
   2   3  17 12  1  o          0.0000      286.9263  225.51   1.50781
   6   0   0  6  1  o          0.0000   283708.0312  356.17   1.50649
   3   1  20 12  1  o      46690.3906    45960.7461  174.50   1.49733
   5   0  14  6  1  o      38228.9805    38973.8594  136.28   1.49641
   3   1  20 12  1  o          0.0000    45960.7461  174.50   1.49733
   5   0  14  6  1  o          0.0000    38973.8594  136.28   1.49641
   1   1  24 12  1  o      45850.8789    47606.9023   77.97   1.49091
   5   1  10 12  1  o      75516.5469    77343.1641  302.38   1.48880
   1   1  24 12  1  o          0.0000    47606.9023   77.97   1.49091
   5   1  10 12  1  o          0.0000    77343.1641  302.38   1.48880
   4   3   1 12  1  o      22133.1387    22158.1562  182.24   1.48481
   3   4   2 12  1  o      30590.5977    29865.4434  134.39   1.48131
   4   3   1 12  1  o          0.0000    22158.1562  182.24   1.48481
   3   4   2 12  1  o          0.0000    29865.4434  134.39   1.48131
   2   2  21 12  1  o       3755.2998     3802.6519  240.12   1.46932
   2   4  13 12  1  o        398.4313      394.2579  303.40   1.46816
   4   3   4 12  1  o     147358.7031   146596.4844  335.80   1.46751
   1   2  23 12  1  o       1189.1223     1203.0559   70.56   1.46627
   2   2  21 12  1  o          0.0000     3802.6519  240.12   1.46932
   2   4  13 12  1  o          0.0000      394.2579  303.40   1.46816
   1   5  11 12  1  o      10046.5557    10149.2588  351.66   1.46455
   0   6   6  6  1  o      18266.4336    18592.2617   35.25   1.46419
   6   0   6  6  1  o      22870.0586    23278.0039   21.30   1.46419
   4   3   4 12  1  o          0.0000   146596.4844  335.80   1.46751
   1   2  23 12  1  o          0.0000     1203.0559   70.56   1.46627
   1   5  11 12  1  o          0.0000    10149.2588  351.66   1.46455
   0   6   6  6  1  o          0.0000    18592.2617   35.25   1.46419
   6   0   6  6  1  o          0.0000    23278.0039   21.30   1.46419
   3   4   5 12  1  o      21959.0527    21394.4531   38.58   1.45742
   3   4   5 12  1  o          0.0000    21394.4531   38.58   1.45742
   5   2   0 12  1  o      20909.2324    19367.6094  135.49   1.44739
   5   2   0 12  1  o          0.0000    19367.6094  135.49   1.44739
   0   4  20  6  1  o      98346.2109   100577.9297  322.95   1.43926
   4   2  14 12  1  o      12462.2256    12384.4180  210.72   1.43844
   2   5   3 12  1  o       4087.0476     4036.7595   29.61   1.43770
   5   2   3 12  1  o       3374.6741     3333.1514  128.59   1.43770
   0   4  20  6  1  o          0.0000   100577.9297  322.95   1.43926
   4   2  14 12  1  o          0.0000    12384.4180  210.72   1.43844
   2   5   3 12  1  o          0.0000     4036.7595   29.61   1.43770
   5   2   3 12  1  o          0.0000     3333.1514  128.59   1.43770
   4   3   7 12  1  o       6120.7207     6172.8203   57.38   1.43148
   1   4  18 12  1  o      71094.4922    67907.1562    9.15   1.42940
   4   1  18 12  1  o       9733.6660     9297.2832   23.14   1.42940
   0   5  16  6  1  o       8311.5664     7953.9556  238.14   1.42913
   4   3   7 12  1  o          0.0000     6172.8203   57.38   1.43148
   3   2  19 12  1  o      13534.2695    14027.6816  339.19   1.42640
   1   4  18 12  1  o          0.0000    67907.1562    9.15   1.42940
   4   1  18 12  1  o          0.0000     9297.2832   23.14   1.42940
   3   3  15 12  1  o       6123.3579     6364.0137  344.49   1.42587
   0   5  16  6  1  o          0.0000     7953.9556  238.14   1.42913
   3   2  19 12  1  o          0.0000    14027.6816  339.19   1.42640
   3   3  15 12  1  o          0.0000     6364.0137  344.49   1.42587
   0   1  26  6  1  o      14745.0713    15747.1465  289.00   1.41829
   3   4   8 12  1  o      41817.2773    39243.0625   24.22   1.41595
   0   1  26  6  1  o          0.0000    15747.1465  289.00   1.41829
   5   1  13 12  1  o       1705.0702     1621.1808  167.58   1.41330
   3   4   8 12  1  o          0.0000    39243.0625   24.22   1.41595
   5   1  13 12  1  o          0.0000     1621.1808  167.58   1.41330
   2   5   6 12  1  o      21323.1621    20770.6602  195.96   1.40976
   5   2   6 12  1  o     213152.7344   207629.7656   16.31   1.40976
   2   5   6 12  1  o          0.0000    20770.6602  195.96   1.40976
   5   2   6 12  1  o          0.0000   207629.7656   16.31   1.40976
   1   3  22 12  1  o      32886.4609    34791.4492  330.37   1.40541
   1   3  22 12  1  o          0.0000    34791.4492  330.37   1.40541
   2   3  20 12  1  o     230423.6562   227340.1250  177.14   1.38746
   1   5  14 12  1  o      11466.8643    11416.5811  194.87   1.38673
   2   3  20 12  1  o          0.0000   227340.1250  177.14   1.38746
   1   5  14 12  1  o          0.0000    11416.5811  194.87   1.38673
   0   3  24  6  1  o       7942.7720     7705.3940  350.08   1.38235
   3   0  24  6  1  o      72533.4062    70365.6719  106.51   1.38235
   4   3  10 12  1  o      58312.2969    56613.3203  234.11   1.38067
   0   3  24  6  1  o          0.0000     7705.3940  350.08   1.38235
   3   0  24  6  1  o          0.0000    70365.6719  106.51   1.38235
   2   4  16 12  1  o      12280.5908    12261.6191  348.20   1.37838
   1   6   1 12  1  o      40031.0078    38838.9062  187.22   1.37748
   4   3  10 12  1  o          0.0000    56613.3203  234.11   1.38067
   2   4  16 12  1  o          0.0000    12261.6191  348.20   1.37838
   6   1   2 12  1  o        999.7842     1002.4684  146.29   1.37468
   1   6   1 12  1  o          0.0000    38838.9062  187.22   1.37748
   6   1   2 12  1  o          0.0000     1002.4684  146.29   1.37468
   2   0  26  6  1  o      48255.2578    50287.8242  244.65   1.36865
   2   1  25 12  1  o       1925.7633     1999.2802  209.19   1.36847
   2   5   9 12  1  o      13044.0791    12921.5762   13.18   1.36660
   5   2   9 12  1  o        682.7478      676.3322  353.46   1.36660
   2   0  26  6  1  o          0.0000    50287.8242  244.65   1.36865
   2   1  25 12  1  o          0.0000     1999.2802  209.19   1.36847
   1   6   4 12  1  o       6989.9849     7737.2788  156.49   1.36364
   2   5   9 12  1  o          0.0000    12921.5762   13.18   1.36660
   5   2   9 12  1  o          0.0000      676.3322  353.46   1.36660
   3   1  23 12  1  o       9926.3359    10650.8428  137.42   1.36264
   3   4  11 12  1  o      27226.5195    26541.5059  149.28   1.36126
   1   6   4 12  1  o          0.0000     7737.2788  156.49   1.36364
   3   1  23 12  1  o          0.0000    10650.8428  137.42   1.36264
   3   4  11 12  1  o          0.0000    26541.5059  149.28   1.36126
   4   0  22  6  1  o      21823.6328    21151.6133  238.42   1.35706
   0   6  12  6  1  o      28280.6523    24910.0312   73.70   1.35592
   6   0  12  6  1  o      13745.6465    12107.3760  359.22   1.35592
   6   1   5 12  1  o      10683.2471     9241.0576  185.66   1.35552
   4   0  22  6  1  o          0.0000    21151.6133  238.42   1.35706
   0   6  12  6  1  o          0.0000    24910.0312   73.70   1.35592
   6   0  12  6  1  o          0.0000    12107.3760  359.22   1.35592
   6   1   5 12  1  o          0.0000     9241.0576  185.66   1.35552
   4   2  17 12  1  o       7366.7275     8232.8066  192.49   1.34839
   4   2  17 12  1  o          0.0000     8232.8066  192.49   1.34839
   1   1  27 12  1  o       2397.0139     2183.6606   42.66   1.33675
   2   2  24 12  1  o      43784.6094    40795.1367  160.65   1.33626
   1   6   7 12  1  o      12806.4004    12171.4424  176.68   1.33458
   1   1  27 12  1  o          0.0000     2183.6606   42.66   1.33675
   2   2  24 12  1  o          0.0000    40795.1367  160.65   1.33626
   3   3  18 12  1  o      39076.6562    40149.8164  329.31   1.33289
   5   1  16 12  1  o       5318.4141     5494.3999  255.28   1.33268
   1   6   7 12  1  o          0.0000    12171.4424  176.68   1.33458
   3   3  18 12  1  o          0.0000    40149.8164  329.31   1.33289
   5   1  16 12  1  o          0.0000     5494.3999  255.28   1.33268
   1   2  26 12  1  o      80995.8594    79488.1484  322.29   1.32387
   6   1   8 12  1  o       2296.9553     2262.9033   75.13   1.32197
   4   1  21 12  1  o      10058.2305     9748.9570  163.93   1.32065
   1   4  21 12  1  o      21270.8340    20616.7930  151.90   1.32065
   1   2  26 12  1  o          0.0000    79488.1484  322.29   1.32387
   4   3  13 12  1  o       2666.6125     2487.9404  357.93   1.31981
   1   0  28  6  1  o     114673.4141   105178.0312  358.02   1.31922
   6   1   8 12  1  o          0.0000     2262.9033   75.13   1.32197
   1   4  21 12  1  o          0.0000    20616.7930  151.90   1.32065
   4   1  21 12  1  o          0.0000     9748.9570  163.93   1.32065
   4   3  13 12  1  o          0.0000     2487.9404  357.93   1.31981
   1   0  28  6  1  o          0.0000   105178.0312  358.02   1.31922
   3   2  22 12  1  o      57276.1484    57091.6992    2.63   1.31338
   2   5  12 12  1  o      38739.1328    38927.3125   10.52   1.31235
   5   2  12 12  1  o      65857.1250    66177.0391  104.58   1.31235
   3   2  22 12  1  o          0.0000    57091.6992    2.63   1.31338
   2   5  12 12  1  o          0.0000    38927.3125   10.52   1.31235
   5   2  12 12  1  o          0.0000    66177.0391  104.58   1.31235
   1   5  17 12  1  o       5643.1538     5399.1436  259.05   1.30552
   4   4   0  6  1  o     314887.3750   304620.8750    3.40   1.30466
   1   5  17 12  1  o          0.0000     5399.1436  259.05   1.30552
   4   4   0  6  1  o          0.0000   304620.8750    3.40   1.30466
   5   0  20  6  1  o      66569.0391    61282.3359  122.72   1.29869
   3   4  14 12  1  o      55442.2539    49650.8438  164.81   1.29810
   4   4   3 12  1  o      11597.1289    10404.4180  284.51   1.29755
   5   0  20  6  1  o          0.0000    61282.3359  122.72   1.29869
   3   4  14 12  1  o          0.0000    49650.8438  164.81   1.29810
   4   4   3 12  1  o          0.0000    10404.4180  284.51   1.29755
   1   6  10 12  1  o      14031.2656    15277.8271  274.81   1.29312
   3   5   1 12  1  o      87641.7188    85993.6875    6.58   1.29050
   1   6  10 12  1  o          0.0000    15277.8271  274.81   1.29312
   2   4  19 12  1  o       6124.7759     6206.3594  141.27   1.28922
   0   7   2  6  1  o       7467.2065     7697.4214  229.02   1.28820
   5   3   2 12  1  o      87640.0078    90341.8125   27.18   1.28820
   3   5   1 12  1  o          0.0000    85993.6875    6.58   1.29050
   2   4  19 12  1  o          0.0000     6206.3594  141.27   1.28922
   0   7   2  6  1  o          0.0000     7697.4214  229.02   1.28820
   5   3   2 12  1  o          0.0000    90341.8125   27.18   1.28820
   1   3  25 12  1  o      16573.1797    16920.4355  162.57   1.28308
   1   3  25 12  1  o          0.0000    16920.4355  162.57   1.28308
   3   5   4 12  1  o        499.7531      424.9461  284.94   1.27909
   7   0   4  6  1  o      28668.0312    24376.7051  123.06   1.27909
   0   2  28  6  1  o       3038.3706     2576.3428  216.78   1.27899
   2   3  23 12  1  o      11791.4258     9794.7246   11.91   1.27828
   6   1  11 12  1  o       2653.4133     2280.5229  303.07   1.27713
   4   4   6 12  1  o      18256.5703    15861.8438   11.71   1.27690
   3   5   4 12  1  o          0.0000      424.9461  284.94   1.27909
   7   0   4  6  1  o          0.0000    24376.7051  123.06   1.27909
   0   2  28  6  1  o          0.0000     2576.3428  216.78   1.27899
   2   3  23 12  1  o          0.0000     9794.7246   11.91   1.27828
   6   1  11 12  1  o          0.0000     2280.5229  303.07   1.27713
   4   4   6 12  1  o          0.0000    15861.8438   11.71   1.27690
   5   3   5 12  1  o       3544.8228     4263.4092  331.09   1.27239
   5   3   5 12  1  o          0.0000     4263.4092  331.09   1.27239
   4   2  20 12  1  o     120097.0781   120282.1328  333.52   1.26026
   4   2  20 12  1  o          0.0000   120282.1328  333.52   1.26026
   3   5   7 12  1  o        939.0512      801.5553  294.96   1.25502
   4   3  16 12  1  o      27613.2363    25705.9473  215.07   1.25344
   6   2   1 12  1  o      18937.0938    18367.9844  349.17   1.25277
   3   5   7 12  1  o          0.0000      801.5553  294.96   1.25502
   5   1  19 12  1  o      51949.2422    51251.5625  138.55   1.25160
   2   5  15 12  1  o       1275.9332     1263.6906  177.98   1.25124
   5   2  15 12  1  o       2476.2998     2452.5352   55.58   1.25124
   2   6   2 12  1  o     170561.1094   172020.5156  161.90   1.25066
   4   3  16 12  1  o          0.0000    25705.9473  215.07   1.25344
   6   2   1 12  1  o          0.0000    18367.9844  349.17   1.25277
   5   1  19 12  1  o          0.0000    51251.5625  138.55   1.25160
   2   5  15 12  1  o          0.0000     1263.6906  177.98   1.25124
   5   2  15 12  1  o          0.0000     2452.5352   55.58   1.25124
   2   6   2 12  1  o          0.0000   172020.5156  161.90   1.25066
   3   1  26 12  1  o      36609.7422    36088.4141  239.21   1.24611
   0   0  30  2  1  o     274410.2812   270674.5000  309.74   1.24460
   4   4   9 12  1  o       5505.7031     5433.3989  237.35   1.24457
   0   7   8  6  1  o      93950.9141    92778.7500  182.49   1.24452
   5   3   8 12  1  o      29455.9141    29088.3652  342.18   1.24452
   3   3  21 12  1  o      10651.1846    10746.9033  331.25   1.24342
   3   1  26 12  1  o          0.0000    36088.4141  239.21   1.24611
   1   6  13 12  1  o       5759.0830     5805.5967   97.96   1.24272
   6   2   4 12  1  o      75664.2266    76932.4453  323.06   1.24232
   2   1  28 12  1  o       7173.3154     7319.9111  130.77   1.24223
   0   0  30  2  1  o          0.0000   270674.5000  309.74   1.24460
   4   4   9 12  1  o          0.0000     5433.3989  237.35   1.24457
   0   7   8  6  1  o          0.0000    92778.7500  182.49   1.24452
   5   3   8 12  1  o          0.0000    29088.3652  342.18   1.24452
   3   3  21 12  1  o          0.0000    10746.9033  331.25   1.24342
   1   6  13 12  1  o          0.0000     5805.5967   97.96   1.24272
   6   2   4 12  1  o          0.0000    76932.4453  323.06   1.24232
   2   1  28 12  1  o          0.0000     7319.9111  130.77   1.24223
   0   5  22  6  1  o      52972.0430    48614.8750  298.30   1.23734
   2   6   5 12  1  o       8293.2266     8243.3135  199.62   1.23618
   0   5  22  6  1  o          0.0000    48614.8750  298.30   1.23734
   2   6   5 12  1  o          0.0000     8243.3135  199.62   1.23618
   3   4  17 12  1  o        185.1655      185.1655   51.43   1.23076
   3   4  17 12  1  o          0.0000      185.1655   51.43   1.23076
   1   5  20 12  1  o      15398.1865    14089.5469  300.05   1.22504
   6   1  14 12  1  o      21423.1230    21106.1035  273.19   1.22454
   1   5  20 12  1  o          0.0000    14089.5469  300.05   1.22504
   2   2  27 12  1  o       4333.7734     4169.9170  342.11   1.22189
   6   1  14 12  1  o          0.0000    21106.1035  273.19   1.22454
   1   4  24 12  1  o      55104.8438    52988.0391  106.25   1.22152
   4   1  24 12  1  o       8438.5293     8114.3706   11.33   1.22152
   3   5  10 12  1  o     103104.2500   101989.3125  322.48   1.22036
   7   0  10  6  1  o      14521.5186    14364.5586  140.58   1.22036
   6   2   7 12  1  o      19325.4688    19239.0469  179.09   1.22023
   0   6  18  6  1  o      12060.3682    12429.4756   49.31   1.21894
   6   0  18  6  1  o      95309.4531    98226.3984  166.21   1.21894
   2   2  27 12  1  o          0.0000     4169.9170  342.11   1.22189
   1   4  24 12  1  o          0.0000    52988.0391  106.25   1.22152
   4   1  24 12  1  o          0.0000     8114.3706   11.33   1.22152
   3   5  10 12  1  o          0.0000   101989.3125  322.48   1.22036
   7   0  10  6  1  o          0.0000    14364.5586  140.58   1.22036
   6   2   7 12  1  o          0.0000    19239.0469  179.09   1.22023
   0   6  18  6  1  o          0.0000    12429.4756   49.31   1.21894
   6   0  18  6  1  o          0.0000    98226.3984  166.21   1.21894
   0   4  26  6  1  o      88449.5234    84593.2188  304.59   1.21203
   3   2  25 12  1  o       3226.4778     3118.3020  346.89   1.21191
   1   1  30 12  1  o      20479.8594    20814.4492  121.34   1.21065
   2   6   8 12  1  o      77813.7266    79164.4766  116.30   1.21057
   0   4  26  6  1  o          0.0000    84593.2188  304.59   1.21203
   3   2  25 12  1  o          0.0000     3118.3020  346.89   1.21191
   1   1  30 12  1  o          0.0000    20814.4492  121.34   1.21065
   2   6   8 12  1  o          0.0000    79164.4766  116.30   1.21057
   5   3  11 12  1  o      25809.2969    24984.5781  355.43   1.20690
   1   2  29 12  1  o       3344.3564     3408.0054  347.43   1.20480
   2   4  22 12  1  o      15791.5186    15536.1152  322.30   1.20397
   5   3  11 12  1  o          0.0000    24984.5781  355.43   1.20690
   4   4  12 12  1  o      60386.2812    60785.5000  150.91   1.20317
   1   2  29 12  1  o          0.0000     3408.0054  347.43   1.20480
   2   4  22 12  1  o          0.0000    15536.1152  322.30   1.20397
   4   4  12 12  1  o          0.0000    60785.5000  150.91   1.20317
   7   1   0 12  1  o     174508.5938   167154.5781   10.98   1.19723
   7   1   0 12  1  o          0.0000   167154.5781   10.98   1.19723
   1   7   3 12  1  o      25376.3770    24444.1133  337.65   1.19173
   7   1   3 12  1  o      20015.5840    19280.2617  162.68   1.19173
   1   7   3 12  1  o          0.0000    24444.1133  337.65   1.19173
   7   1   3 12  1  o          0.0000    19280.2617  162.68   1.19173
   6   2  10 12  1  o      61454.3359    61175.1953  295.20   1.18830
   2   5  18 12  1  o      81331.2344    79763.7500  148.81   1.18699
   5   2  18 12  1  o      52191.1719    51185.2969   24.46   1.18699
   1   6  16 12  1  o      87103.4062    85571.2266  358.44   1.18684
   6   2  10 12  1  o          0.0000    61175.1953  295.20   1.18830
   4   3  19 12  1  o       7970.3643     8197.9951  333.08   1.18527
   2   5  18 12  1  o          0.0000    79763.7500  148.81   1.18699
   5   2  18 12  1  o          0.0000    51185.2969   24.46   1.18699
   1   6  16 12  1  o          0.0000    85571.2266  358.44   1.18684
   4   3  19 12  1  o          0.0000     8197.9951  333.08   1.18527
   2   3  26 12  1  o      57478.0000    55666.9766  160.21   1.18061
   3   5  13 12  1  o       9861.8115     9845.4365  189.78   1.17772
   2   3  26 12  1  o          0.0000    55666.9766  160.21   1.18061
   1   3  28 12  1  o      58235.3164    58410.0938  331.78   1.17731
   4   2  23 12  1  o       1734.8295     1744.4220  304.96   1.17675
   2   6  11 12  1  o       8002.8027     8409.4238  322.34   1.17586
   7   1   6 12  1  o       3867.0386     4101.7944  304.29   1.17567
   1   7   6 12  1  o       4850.3364     5144.7852  289.47   1.17567
   3   5  13 12  1  o          0.0000     9845.4365  189.78   1.17772
   1   3  28 12  1  o          0.0000    58410.0938  331.78   1.17731
   4   2  23 12  1  o          0.0000     1744.4220  304.96   1.17675
   5   1  22 12  1  o     118094.1719   117417.0781  318.45   1.17315
   2   6  11 12  1  o          0.0000     8409.4238  322.34   1.17586
   1   7   6 12  1  o          0.0000     5144.7852  289.47   1.17567
   7   1   6 12  1  o          0.0000     4101.7944  304.29   1.17567
   5   1  22 12  1  o          0.0000   117417.0781  318.45   1.17315
   6   1  17 12  1  o       7789.6616     8176.2241  346.30   1.16754
   6   1  17 12  1  o          0.0000     8176.2241  346.30   1.16754
   3   4  20 12  1  o      21977.4121    19177.5078  123.32   1.16265
   0   7  14  6  1  o      39768.7852    36559.8672  311.86   1.16222
   5   3  14 12  1  o      30929.9004    28434.1855  200.50   1.16222
   3   4  20 12  1  o          0.0000    19177.5078  123.32   1.16265
   3   3  24 12  1  o      14165.2637    13186.0869  100.59   1.15964
   0   7  14  6  1  o          0.0000    36559.8672  311.86   1.16222
   5   3  14 12  1  o          0.0000    28434.1855  200.50   1.16222
   0   1  32  6  1  o       4700.3481     4521.9683  275.48   1.15721
   3   3  24 12  1  o          0.0000    13186.0869  100.59   1.15964
   5   4   1 12  1  o      15794.9912    15810.2822  171.45   1.15676
   4   4  15 12  1  o       9100.7910     9575.7656  243.94   1.15556
   4   5   2 12  1  o        418.0089      445.7275  237.29   1.15510
   0   1  32  6  1  o          0.0000     4521.9683  275.48   1.15721
   5   4   1 12  1  o          0.0000    15810.2822  171.45   1.15676
   4   4  15 12  1  o          0.0000     9575.7656  243.94   1.15556
   4   5   2 12  1  o          0.0000      445.7275  237.29   1.15510
   0   3  30  6  1  o     108658.1875   103307.1875  117.65   1.15032
   3   0  30  6  1  o      99846.9766    94929.8906  104.66   1.15032
   1   7   9 12  1  o       3377.6672     3211.8596   97.17   1.15029
   7   1   9 12  1  o      38311.1172    36430.4492  156.40   1.15029
   6   2  13 12  1  o       1267.9684     1257.6578  305.02   1.14883
   5   4   4 12  1  o      23106.8574    23187.8086  162.29   1.14852
   4   0  28  6  1  o      61449.2227    61791.6523  158.02   1.14845
   1   5  23 12  1  o      17157.7246    17435.0918  273.90   1.14793
   0   3  30  6  1  o          0.0000   103307.1875  117.65   1.15032
   3   0  30  6  1  o          0.0000    94929.8906  104.66   1.15032
   1   7   9 12  1  o          0.0000     3211.8596   97.17   1.15029
   7   1   9 12  1  o          0.0000    36430.4492  156.40   1.15029
   6   2  13 12  1  o          0.0000     1257.6578  305.02   1.14883
   5   4   4 12  1  o          0.0000    23187.8086  162.29   1.14852
   4   0  28  6  1  o          0.0000    61791.6523  158.02   1.14845
   3   1  29 12  1  o      29730.5410    29281.0977  149.63   1.14530
   1   5  23 12  1  o          0.0000    17435.0918  273.90   1.14793
   4   5   5 12  1  o       5708.3784     5313.1860  128.15   1.14366
   3   1  29 12  1  o          0.0000    29281.0977  149.63   1.14530
   4   5   5 12  1  o          0.0000     5313.1860  128.15   1.14366
   6   3   0 12  1  o       7526.4971     6554.6572   43.84   1.13880
   6   3   0 12  1  o          0.0000     6554.6572   43.84   1.13880
   2   1  31 12  1  o       6741.8545     6204.9551  186.12   1.13593
   2   6  14 12  1  o        548.1408      532.6893  257.32   1.13443
   3   6   3 12  1  o       9099.2344     9111.9463  148.92   1.13406
   6   3   3 12  1  o      22563.0723    22594.5938  347.30   1.13406
   2   1  31 12  1  o          0.0000     6204.9551  186.12   1.13593
   1   4  27 12  1  o       7783.9033     7643.7305  117.79   1.13232
   4   1  27 12  1  o       3113.1055     3057.0444   51.81   1.13232
   2   6  14 12  1  o          0.0000      532.6893  257.32   1.13443
   3   6   3 12  1  o          0.0000     9111.9463  148.92   1.13406
   6   3   3 12  1  o          0.0000    22594.5938  347.30   1.13406
   5   4   7 12  1  o       2141.7769     2108.5161  167.58   1.13100
   3   5  16 12  1  o      19600.5176    18981.4570  290.44   1.12984
   7   0  16  6  1  o     336448.2812   325821.9375  357.90   1.12984
   2   0  32  6  1  o      75816.4766    73404.2891  250.03   1.12977
   1   4  27 12  1  o          0.0000     7643.7305  117.79   1.13232
   4   1  27 12  1  o          0.0000     3057.0444   51.81   1.13232
   1   6  19 12  1  o      15166.7246    14800.2598  344.49   1.12849
   5   4   7 12  1  o          0.0000     2108.5161  167.58   1.13100
   8   0   2  6  1  o      19606.6055    19474.9102  208.28   1.12780
   3   5  16 12  1  o          0.0000    18981.4570  290.44   1.12984
   7   0  16  6  1  o          0.0000   325821.9375  357.90   1.12984
   2   0  32  6  1  o          0.0000    73404.2891  250.03   1.12977
   1   6  19 12  1  o          0.0000    14800.2598  344.49   1.12849
   8   0   2  6  1  o          0.0000    19474.9102  208.28   1.12780
   5   0  26  6  1  o     276519.9688   277203.5625  330.14   1.12446
   2   4  25 12  1  o       1557.2585     1564.4648  210.24   1.12437
   2   2  30 12  1  o     287272.7188   293128.4688  317.27   1.12336
   4   5   8 12  1  o      27592.6738    28147.8887  166.63   1.12330
   2   5  21 12  1  o       1696.3098     1723.5847  135.12   1.12248
   5   2  21 12  1  o       3730.9578     3790.9478  149.13   1.12248
   5   0  26  6  1  o          0.0000   277203.5625  330.14   1.12446
   0   8   4  6  1  o       2822.1687     2879.4944  227.55   1.12168
   2   4  25 12  1  o          0.0000     1564.4648  210.24   1.12437
   3   2  28 12  1  o     140017.8438   142844.3125  343.46   1.12161
   2   2  30 12  1  o          0.0000   293128.4688  317.27   1.12336
   4   5   8 12  1  o          0.0000    28147.8887  166.63   1.12330
   3   6   6 12  1  o      95926.4141    97433.2266    7.23   1.12020
   6   3   6 12  1  o       3333.3035     3385.6628  175.61   1.12020
   2   5  21 12  1  o          0.0000     1723.5847  135.12   1.12248
   5   2  21 12  1  o          0.0000     3790.9478  149.13   1.12248
   0   8   4  6  1  o          0.0000     2879.4944  227.55   1.12168
   3   2  28 12  1  o          0.0000   142844.3125  343.46   1.12161
   4   3  22 12  1  o      60062.7969    58244.3086  336.73   1.11801
   3   6   6 12  1  o          0.0000    97433.2266    7.23   1.12020
   6   3   6 12  1  o          0.0000     3385.6628  175.61   1.12020
   7   1  12 12  1  o     120327.0469   117305.4297   18.01   1.11737
   1   7  12 12  1  o     104497.4844   101873.3750    9.26   1.11737
   4   3  22 12  1  o          0.0000    58244.3086  336.73   1.11801
   7   1  12 12  1  o          0.0000   117305.4297   18.01   1.11737
   1   7  12 12  1  o          0.0000   101873.3750    9.26   1.11737
   5   3  17 12  1  o        544.2817      509.8654  102.98   1.11315
   5   3  17 12  1  o          0.0000      509.8654  102.98   1.11315
   6   1  20 12  1  o      15519.0068    13765.8936  189.71   1.10891
   6   1  20 12  1  o          0.0000    13765.8936  189.71   1.10891
   1   1  33 12  1  o       4820.1899     4789.7236  241.01   1.10577
   5   4  10 12  1  o       7823.6509     7937.2134  188.34   1.10543
   4   4  18 12  1  o       8635.9775     8164.3789  101.05   1.10438
   6   2  16 12  1  o       1867.6312     1764.7122    5.22   1.10426
   1   2  32 12  1  o       4389.3179     4145.9546  322.18   1.10419
   2   7   1 12  1  o       4267.0591     3966.6279  173.02   1.10380
   1   1  33 12  1  o          0.0000     4789.7236  241.01   1.10577
   5   4  10 12  1  o          0.0000     7937.2134  188.34   1.10543
   7   2   2 12  1  o      71556.5078    65586.5078  157.97   1.10235
   4   4  18 12  1  o          0.0000     8164.3789  101.05   1.10438
   6   2  16 12  1  o          0.0000     1764.7122    5.22   1.10426
   1   2  32 12  1  o          0.0000     4145.9546  322.18   1.10419
   2   7   1 12  1  o          0.0000     3966.6279  173.02   1.10380
   7   2   2 12  1  o          0.0000    65586.5078  157.97   1.10235
   4   2  26 12  1  o       8527.9404     8573.6553  325.56   1.09923
   5   1  25 12  1  o       7234.2681     7292.5435  300.66   1.09914
   3   6   9 12  1  o       7724.2671     7828.5684    7.54   1.09818
   6   3   9 12  1  o      41513.1328    42073.6875  351.86   1.09818
   8   0   8  6  1  o      35870.9062    36330.4258  171.51   1.09815
   2   7   4 12  1  o     181124.5938   181069.2500  340.66   1.09663
   4   2  26 12  1  o          0.0000     8573.6553  325.56   1.09923
   5   1  25 12  1  o          0.0000     7292.5435  300.66   1.09914
   3   4  23 12  1  o       8914.1279     8982.1777   56.92   1.09612
   3   6   9 12  1  o          0.0000     7828.5684    7.54   1.09818
   6   3   9 12  1  o          0.0000    42073.6875  351.86   1.09818
   8   0   8  6  1  o          0.0000    36330.4258  171.51   1.09815
   4   5  11 12  1  o      11700.2969    11782.6465  171.61   1.09540
   2   7   4 12  1  o          0.0000   181069.2500  340.66   1.09663
   2   3  29 12  1  o      19500.6387    20304.9199  289.36   1.09383
   3   4  23 12  1  o          0.0000     8982.1777   56.92   1.09612
   4   5  11 12  1  o          0.0000    11782.6465  171.61   1.09540
   7   2   5 12  1  o       3260.8586     3404.9146    2.49   1.09240
   2   3  29 12  1  o          0.0000    20304.9199  289.36   1.09383
   1   0  34  6  1  o      43195.6719    39850.2773  339.48   1.09016
   7   2   5 12  1  o          0.0000     3404.9146    2.49   1.09240
   2   6  17 12  1  o       8891.2803     7072.6479  174.81   1.08866
   1   0  34  6  1  o          0.0000    39850.2773  339.48   1.09016
   2   6  17 12  1  o          0.0000     7072.6479  174.81   1.08866
   1   3  31 12  1  o       3123.9500     2535.9731  346.53   1.08565
   1   3  31 12  1  o          0.0000     2535.9731  346.53   1.08565
   3   3  27 12  1  o        732.0504      564.7773  242.05   1.08251
   0   6  24  6  1  o       8888.1670     7150.9111  124.45   1.08225
   6   0  24  6  1  o      14287.0088    11494.5107  112.19   1.08225
   0   8  10  6  1  o      34483.9219    30399.2344   19.50   1.08144
   2   7   7 12  1  o       4356.1025     3872.2310   84.10   1.08135
   3   3  27 12  1  o          0.0000      564.7773  242.05   1.08251
   0   6  24  6  1  o          0.0000     7150.9111  124.45   1.08225
   6   0  24  6  1  o          0.0000    11494.5107  112.19   1.08225
   3   5  19 12  1  o       5842.5483     5321.3560  188.82   1.07916
   7   1  15 12  1  o        601.2623      539.6910   98.43   1.07893
   1   7  15 12  1  o      12336.3574    11073.0723  174.60   1.07893
   0   8  10  6  1  o          0.0000    30399.2344   19.50   1.08144
   2   7   7 12  1  o          0.0000     3872.2310   84.10   1.08135
   3   5  19 12  1  o          0.0000     5321.3560  188.82   1.07916
   7   1  15 12  1  o          0.0000      539.6910   98.43   1.07893
   1   7  15 12  1  o          0.0000    11073.0723  174.60   1.07893
   1   5  26 12  1  o      28032.6504    28974.4824  280.55   1.07563
   7   2   8 12  1  o      17269.7793    17656.2715   38.94   1.07461
   5   4  13 12  1  o       8211.1748     8379.5771   49.48   1.07345
   0   5  28  6  1  o      68648.9219    71340.4844  132.96   1.07313
   1   5  26 12  1  o          0.0000    28974.4824  280.55   1.07563
   7   2   8 12  1  o          0.0000    17656.2715   38.94   1.07461
   5   4  13 12  1  o          0.0000     8379.5771   49.48   1.07345
   0   5  28  6  1  o          0.0000    71340.4844  132.96   1.07313
   1   6  22 12  1  o      37111.3438    34675.7891  326.62   1.06998
   6   3  12 12  1  o      45013.4258    42380.2500   22.13   1.06942
   3   6  12 12  1  o      11943.2646    11244.6133   38.51   1.06942
   1   6  22 12  1  o          0.0000    34675.7891  326.62   1.06998
   0   2  34  6  1  o      22198.6074    21888.5352  129.15   1.06713
   6   3  12 12  1  o          0.0000    42380.2500   22.13   1.06942
   3   6  12 12  1  o          0.0000    11244.6133   38.51   1.06942
   0   2  34  6  1  o          0.0000    21888.5352  129.15   1.06713
   0   7  20  6  1  o      73029.5703    76744.3750  150.37   1.06199
   5   3  20 12  1  o      46078.4844    48422.3633  319.57   1.06199
   4   5  14 12  1  o      32084.3008    33207.8164  305.34   1.06167
   2   5  24 12  1  o      49209.9648    48930.8281  358.65   1.05970
   5   2  24 12  1  o      73597.7500    73180.2734  104.56   1.05970
   0   7  20  6  1  o          0.0000    76744.3750  150.37   1.06199
   5   3  20 12  1  o          0.0000    48422.3633  319.57   1.06199
   4   5  14 12  1  o          0.0000    33207.8164  305.34   1.06167
   2   7  10 12  1  o      34833.8828    34478.3359  228.96   1.05894
   3   1  32 12  1  o      28091.4414    27651.1641  263.56   1.05785
   8   1   1 12  1  o       2463.9221     2427.0549  218.45   1.05750
   2   5  24 12  1  o          0.0000    48930.8281  358.65   1.05970
   5   2  24 12  1  o          0.0000    73180.2734  104.56   1.05970
   6   2  19 12  1  o        256.7120      243.6498  284.58   1.05680
   2   7  10 12  1  o          0.0000    34478.3359  228.96   1.05894
   1   8   2 12  1  o        514.4581      468.8781  232.79   1.05623
   3   1  32 12  1  o          0.0000    27651.1641  263.56   1.05785
   8   1   1 12  1  o          0.0000     2427.0549  218.45   1.05750
   6   2  19 12  1  o          0.0000      243.6498  284.58   1.05680
   1   8   2 12  1  o          0.0000      468.8781  232.79   1.05623
   4   3  25 12  1  o       6068.6494     5236.1963  160.40   1.05341
   1   4  30 12  1  o      23954.8047    22414.5840   81.02   1.05258
   4   1  30 12  1  o      31564.6992    29535.1855  145.73   1.05258
   4   4  21 12  1  o       2008.7606     2029.4771  316.84   1.05186
   8   1   4 12  1  o      24685.8984    26809.1094  346.31   1.05120
   2   4  28 12  1  o       4089.6204     4454.8276   73.38   1.05114
   4   3  25 12  1  o          0.0000     5236.1963  160.40   1.05341
   6   1  23 12  1  o       8025.7783     8765.4043  277.76   1.05074
   7   2  11 12  1  o        524.5129      575.2382   90.99   1.05011
   1   4  30 12  1  o          0.0000    22414.5840   81.02   1.05258
   4   1  30 12  1  o          0.0000    29535.1855  145.73   1.05258
   4   4  21 12  1  o          0.0000     2029.4771  316.84   1.05186
   8   1   4 12  1  o          0.0000    26809.1094  346.31   1.05120
   2   4  28 12  1  o          0.0000     4454.8276   73.38   1.05114
   6   1  23 12  1  o          0.0000     8765.4043  277.76   1.05074
   7   2  11 12  1  o          0.0000      575.2382   90.99   1.05011
   1   8   5 12  1  o      36505.4492    34997.4648    3.27   1.04747
   2   1  34 12  1  o      41860.2539    38161.8516  359.84   1.04549
   1   8   5 12  1  o          0.0000    34997.4648    3.27   1.04747
   5   5   0  6  1  o     211405.2031   200880.8906    9.04   1.04373
   2   1  34 12  1  o          0.0000    38161.8516  359.84   1.04549
   3   2  31 12  1  o       4054.4360     4249.5420   71.87   1.04151
   5   5   0  6  1  o          0.0000   200880.8906    9.04   1.04373
   2   6  20 12  1  o      48221.1328    48555.5078   15.38   1.04066
   8   0  14  6  1  o      10084.4873    10069.1035  239.21   1.04036
   5   5   3 12  1  o      24470.9375    24655.1484  164.25   1.04007
   3   2  31 12  1  o          0.0000     4249.5420   71.87   1.04151
   2   6  20 12  1  o          0.0000    48555.5078   15.38   1.04066
   2   2  33 12  1  o       1577.1018     1745.4132  172.53   1.03806
   8   0  14  6  1  o          0.0000    10069.1035  239.21   1.04036
   8   1   7 12  1  o       9182.0938     9796.3271   24.51   1.03771
   5   5   3 12  1  o          0.0000    24655.1484  164.25   1.04007
   0   0  36  2  1  o      73111.4844    73676.0859  186.16   1.03717
   1   7  18 12  1  o      60896.7109    60471.6758  326.17   1.03692
   7   1  18 12  1  o      18403.8184    18275.3672  312.48   1.03692
   5   4  16 12  1  o     132457.7969   131068.3594    5.67   1.03682
   0   4  32  6  1  o      18445.0391    18225.5137  266.69   1.03676
   4   6   1 12  1  o      12873.5840    12673.7559  353.08   1.03644
   3   6  15 12  1  o       3177.4001     3108.8723   45.19   1.03557
   6   3  15 12  1  o      19968.8223    19538.1484  150.16   1.03557
   2   2  33 12  1  o          0.0000     1745.4132  172.53   1.03806
   6   4   2 12  1  o      38190.2773    37327.4648  187.98   1.03524
   8   1   7 12  1  o          0.0000     9796.3271   24.51   1.03771
   0   0  36  2  1  o          0.0000    73676.0859  186.16   1.03717
   1   7  18 12  1  o          0.0000    60471.6758  326.17   1.03692
   7   1  18 12  1  o          0.0000    18275.3672  312.48   1.03692
   5   4  16 12  1  o          0.0000   131068.3594    5.67   1.03682
   0   4  32  6  1  o          0.0000    18225.5137  266.69   1.03676
   4   6   1 12  1  o          0.0000    12673.7559  353.08   1.03644
   6   3  15 12  1  o          0.0000    19538.1484  150.16   1.03557
   3   6  15 12  1  o          0.0000     3108.8723   45.19   1.03557
   6   4   2 12  1  o          0.0000    37327.4648  187.98   1.03524
   3   4  26 12  1  o     192588.3906   190863.6250  329.21   1.03266
   1   8   8 12  1  o       5554.7080     5336.9082    3.85   1.03175
   2   7  13 12  1  o        861.6882      844.4767   47.35   1.03072
   4   6   4 12  1  o      12913.2578    12738.7236  338.01   1.03050
   5   1  28 12  1  o      13227.1582    13045.9639  294.22   1.03044
   3   4  26 12  1  o          0.0000   190863.6250  329.21   1.03266
   5   5   6 12  1  o       3293.7666     3122.6443  300.33   1.02935
   1   8   8 12  1  o          0.0000     5336.9082    3.85   1.03175
   2   7  13 12  1  o          0.0000      844.4767   47.35   1.03072
   4   2  29 12  1  o       8261.7080     8269.4326  164.67   1.02817
   4   6   4 12  1  o          0.0000    12738.7236  338.01   1.03050
   5   1  28 12  1  o          0.0000    13045.9639  294.22   1.03044
   3   5  22 12  1  o     125329.5391   124356.0234  328.04   1.02765
   7   0  22  6  1  o       8309.7432     8245.1924   86.76   1.02765
   6   4   5 12  1  o       6790.6641     6806.2153  264.49   1.02698
   5   5   6 12  1  o          0.0000     3122.6443  300.33   1.02935
   4   2  29 12  1  o          0.0000     8269.4326  164.67   1.02817
   3   5  22 12  1  o          0.0000   124356.0234  328.04   1.02765
   7   0  22  6  1  o          0.0000     8245.1924   86.76   1.02765
   6   4   5 12  1  o          0.0000     6806.2153  264.49   1.02698
   4   5  17 12  1  o      24228.2402    22520.1055   14.75   1.02387
   4   5  17 12  1  o          0.0000    22520.1055   14.75   1.02387
   7   2  14 12  1  o      15355.1182    12545.3779  154.25   1.02028
   1   2  35 12  1  o       9572.5352     9128.4561    8.59   1.01831
   8   1  10 12  1  o      19721.9570    18443.5391  335.10   1.01786
   4   6   7 12  1  o       7947.8281     7425.0654  240.38   1.01779
   7   2  14 12  1  o          0.0000    12545.3779  154.25   1.02028
   1   1  36 12  1  o        488.2591      466.4323  175.80   1.01727
   0   8  16  6  1  o     163078.7344   159734.0781    1.45   1.01694
   2   3  32 12  1  o       8554.3262     8406.3311  266.69   1.01689
   7   3   1 12  1  o        487.0940      485.8423    7.22   1.01658
   1   2  35 12  1  o          0.0000     9128.4561    8.59   1.01831
   3   7   2 12  1  o      35190.7695    34391.6250   18.41   1.01545
   8   1  10 12  1  o          0.0000    18443.5391  335.10   1.01786
   4   6   7 12  1  o          0.0000     7425.0654  240.38   1.01779
   1   1  36 12  1  o          0.0000      466.4323  175.80   1.01727
   0   8  16  6  1  o          0.0000   159734.0781    1.45   1.01694
   2   3  32 12  1  o          0.0000     8406.3311  266.69   1.01689
   7   3   1 12  1  o          0.0000      485.8423    7.22   1.01658
   3   7   2 12  1  o          0.0000    34391.6250   18.41   1.01545
   1   6  25 12  1  o      19339.7285    18935.4355  358.58   1.01294
   3   3  30 12  1  o      11150.6201    10762.9697  325.65   1.01220
   5   5   9 12  1  o      17593.3281    16976.0684  153.26   1.01218
   6   4   8 12  1  o      70008.6250    67525.0547  158.81   1.01216
   7   3   4 12  1  o       5118.3330     5007.0850  234.28   1.01098
   5   3  23 12  1  o      12416.1689    12280.6250  138.32   1.01057
   1   6  25 12  1  o          0.0000    18935.4355  358.58   1.01294
   1   8  11 12  1  o      46028.9102    44446.6367  166.49   1.01001
   3   3  30 12  1  o          0.0000    10762.9697  325.65   1.01220
   5   5   9 12  1  o          0.0000    16976.0684  153.26   1.01218
   6   4   8 12  1  o          0.0000    67525.0547  158.81   1.01216
   1   5  29 12  1  o       9346.3350     9267.4883  137.72   1.00878
   7   3   4 12  1  o          0.0000     5007.0850  234.28   1.01098
   6   2  22 12  1  o      21882.2109    22274.1758  272.00   1.00829
   5   3  23 12  1  o          0.0000    12280.6250  138.32   1.01057
   3   7   5 12  1  o       1148.6700     1197.1523  200.66   1.00766
   1   8  11 12  1  o          0.0000    44446.6367  166.49   1.01001
   1   5  29 12  1  o          0.0000     9267.4883  137.72   1.00878
   1   3  34 12  1  o      39906.0430    38966.3828    1.23   1.00590
   6   2  22 12  1  o          0.0000    22274.1758  272.00   1.00829
   3   7   5 12  1  o          0.0000     1197.1523  200.66   1.00766
   9   0   0  6  1  o          0.0000     1292.7137    2.57   1.00433
   1   3  34 12  1  o          0.0000    38966.3828    1.23   1.00590
   9   0   0  6  1  o          0.0000     1292.7137    2.57   1.00433
   2   5  27 12  1  o          0.0000     6542.6689   13.68   0.99988
   5   2  27 12  1  o          0.0000       77.2609   75.59   0.99988
   4   4  24 12  1  o          0.0000     3952.6880   25.92   0.99967
   4   6  10 12  1  o          0.0000    23714.7266  336.30   0.99903
   7   3   7 12  1  o          0.0000     2781.1128  320.83   0.99896
   3   6  18 12  1  o          0.0000     3084.8921   21.59   0.99826
   6   3  18 12  1  o          0.0000    19753.4219   48.80   0.99826
   2   7  16 12  1  o          0.0000     8642.7715  202.26   0.99817
   2   5  27 12  1  o          0.0000     6542.6689   13.68   0.99988
   5   2  27 12  1  o          0.0000       77.2609   75.59   0.99988
   5   4  19 12  1  o          0.0000     2574.4570  344.54   0.99723
   4   4  24 12  1  o          0.0000     3952.6880   25.92   0.99967
   4   6  10 12  1  o          0.0000    23714.7266  336.30   0.99903
   7   3   7 12  1  o          0.0000     2781.1128  320.83   0.99896
   3   6  18 12  1  o          0.0000     3084.8921   21.59   0.99826
   6   3  18 12  1  o          0.0000    19753.4219   48.80   0.99826
   2   7  16 12  1  o          0.0000     8642.7715  202.26   0.99817
   5   4  19 12  1  o          0.0000     2574.4570  344.54   0.99723
   6   1  26 12  1  o          0.0000    39501.2227  202.38   0.99445
 
# The following lines are used to test the character set of files sent by     
# network email or other means. They are not part of the CIF data set.        
# abcdefghijklmnopqrstuvwxyzABCDEFGHIJKLMNOPQRSTUVWXYZ0123456789              
# !@#$%^&*()_+{}:"~<>?|\-=[];'`,./ 
